# Supplementary material for: Structure of lymphostatin, a large multi-functional virulence factor of pathogenic Escherichia coli
Source: Nat Commun. 2025 Jun 25;16:5389. doi: 10.1038/s41467-025-60995-9 (PMC12198386; doi:10.1038/s41467-025-60995-9)
Supplement: Supplementary file 4 — Source Data [file 41467_2025_60995_MOESM4_ESM.zip]

Archive with 18 entries (18 files):
- Figure3e.Tif
- Figure3f_and_S10a_pH5-5.Tif
- Figure3f_and_S10a_pH8-0.Tif
- Figure3g_and_S10b.Tif
- Figure5b_and_S14d.Tif
- Figure6e_clustercounts.xlsx
- FigureS1_TSAassay.xlsx
- FigureS2a_blot.tif
- FigureS2a_SDS.tif
- FigureS2b_chromatogram.csv
- FigureS10b_PonceauS.jpg
- FigureS14b.Tif
- FigureS14c.Tif
- FigureS14e_PonceauS.jpg
- FigureS15c_ProliferationIndices.xlsx
- FigureS16-line-scan-data.xlsx
- FigureS17-spot-brigthness-data.xlsx
- FiguresS17-spot-selection-tool.py
