# Supplementary material for: Structure of lymphostatin, a large multi-functional virulence factor of pathogenic Escherichia coli
Source: Nat Commun. 2025 Jun 25;16:5389. doi: 10.1038/s41467-025-60995-9 (PMC12198386; doi:10.1038/s41467-025-60995-9)
Supplement: Supplementary file 4 — Source Data [file 41467_2025_60995_MOESM4_ESM.zip › Figure6e_clustercounts.xlsx]

## Sheet: Sheet1
Distal = > 500 nm (0.05 um) distance to membrane marker & clearly not in in upper or lower z-stacks of cell image (i.e. not proximal to 'top' or 'bottom' of cell membrane)
Timepoint:	60 mins				45 mins				30 mins				20 mins
	Image no.	Proximal	Distal	Total	Image no.	Proximal	Distal	Total	image no.	Proximal	Distal	Total	image no.	Proximal	Distal	Total
	5	3	1	4	22	0	7	7	36	8	5	13	45	14	3	17
	6	3	3	6	23	2	0	2	37	8	3	11	46	16	1	17
	7	2	4	6	24	15	10	25	38	6	0	6	47	9	1	10
	8	6	5	11	25	1	5	6	39	12	0	12	48	5	2	7
	9	4	1	5	26	1	1	2	40	9	1	10	49	8	2	10
	10	2	2	4	27	4	1	5	41	5	1	6	50	8	0	8
	11	9	1	10	28	3	2	5	42	7	0	7	52	8	0	8
	12	2	2	4	29	3	0	3	43	14	1	15	53	5	0	5
	13	3	3	6	30	6	1	7	44	5	2	7	54	12	2	14
	14	3	6	9	32	4	1	5	Rep 1	2	4	6	Rep 1	1	0	1
	15	2	4	6	33	3	0	3	Rep 2	8	0	8	Rep 2	2	0	2
	17	4	3	7	34	7	0	7
	19	7	6	13	35	9	2	11
	20	4	2	6	Rep 1	3	2	5
	21	7	0	7	Rep 2	2	1	3
total:		61	43	104		63	33	96		84	17	101		88	11	99
%:		58.6538	41.3462			65.625	34.375			83.1683	16.8317			88.8889	11.1111
		59	41			66	34			83	17			89	11
