# Supplementary material for: Structure of lymphostatin, a large multi-functional virulence factor of pathogenic Escherichia coli
Source: Nat Commun. 2025 Jun 25;16:5389. doi: 10.1038/s41467-025-60995-9 (PMC12198386; doi:10.1038/s41467-025-60995-9)
Supplement: Supplementary file 4 — Source Data [file 41467_2025_60995_MOESM4_ESM.zip › FigureS1_TSAassay.xlsx]

## Sheet: SI 1a-SPG-buffer
				13	25	37	49
Well no.	24	36	48	60	72	84	96
	B	C	D	E	F	G	H
	SPG-pH5.5	SPG-pH6.0	SPG-pH6.5	SPG-pH7.0	SPG-pH7.5	SPG-pH8.0	SPG-pH8.5
	B12	C12	D12	E12	F12	G12	H12
temperature/°C	intensity	intensity	intensity	intensity	intensity	intensity	intensity
25	133.547	99.2528	132.728	181.333	130.868	123.592	198.448
26	129.972	104.266	132.504	172.342	120.618	122.283	173.196
27	107.705	85.8098	108.54	145.043	94.9602	102.233	138.635
28	86.9863	70.3084	87.9956	112.307	73.5002	77.7145	106.749
29	67.4496	49.9031	70.1466	81.6481	52.5504	58.2615	74.9775
30	48.7516	28.641	50.5293	54.1259	33.7708	38.2749	53.6881
31	26.6664	16.7598	29.7672	30.6492	23.7145	12.2216	37.5594
32	5.78546	6.33899	7.84558	13.0766	7.56597	-2.63176	18.151
33	-8.4718	-7.03947	-5.6847	0.91646	-8.72438	-2.97403	-0.57293
34	-13.1878	-16.7372	-9.41789	-12.4395	-15.1731	-4.92371	-11.7353
35	-16.9457	-19.5413	-15.2187	-24.8608	-15.2302	-6.29807	-25.0438
36	-18.4953	-23.4919	-23.8198	-27.526	-14.6012	-6.7029	-31.29
37	-9.19763	-22.8248	-20.7989	-22.717	-8.07685	-2.89565	-25.0709
38	4.60463	-14.9517	-5.12609	-9.74995	6.41264	14.2045	-17.2523
39	29.2418	-4.23225	9.65286	9.82537	24.1127	42.1801	-3.78939
40	71.6016	13.1027	32.8005	42.8257	53.4386	87.4475	14.1105
41	139.536	43.9762	80.1822	84.1898	109.529	164.59	44.9338
42	243.439	96.3624	149.642	144.009	188.762	291.246	95.7316
43	405.332	172.92	232.239	243.646	296.933	493.741	173.965
44	663.333	291.645	341.659	396.778	468.082	810.736	322.678
45	1036.26	486.76	508.243	639.741	747.224	1253.12	572.883
46	1500.38	788.671	768.77	1020.2	1169.81	1770.3	941.03
47	1981.46	1242.63	1183.61	1548.28	1695.98	2247.31	1416.05
48	2375.41	1849.15	1770.11	2091.67	2168.47	2563.92	1897.58
49	2628.76	2478.98	2391.28	2468.16	2454.61	2708.17	2245.72
50	2755.47	2944.68	2854.33	2639.8	2573.31	2753.42	2442.4
51	2782.41	3193.45	3088.68	2678.27	2589.52	2737.56	2567.93
52	2747.98	3279.03	3195.25	2695.79	2554.68	2692.55	2619.19
53	2697.54	3278.2	3246.1	2727.55	2506.28	2660.71	2589.02
54	2651.99	3282.8	3245.71	2737.38	2501.12	2642.48	2521.37
55	2625.51	3331.43	3214.25	2723.7	2537.72	2613.01	2444.46
56	2621.38	3354.4	3159.88	2684.16	2551.12	2559.58	2382.79
57	2609.71	3328.93	3111.86	2625.02	2533.79	2503.15	2325.42
58	2577.97	3304.54	3069.3	2560.55	2503.66	2454.4	2265.27
59	2540.54	3259.5	3040.55	2495.21	2461.71	2394.2	2207.3
60	2496.2	3206.36	3030.53	2438.46	2411.93	2324.63	2147.5
61	2454.46	3156.19	3006.07	2381.68	2352.1	2255.38	2085.31
62	2420.25	3100.22	2958.37	2316.57	2292.58	2193.13	2021.66
63	2378	3044.44	2902.8	2248.33	2244.72	2143.55	1966.74
64	2325.84	2985.83	2849.16	2182.96	2195.53	2089.52	1925.29
65	2262.27	2934.84	2797.61	2126.75	2154.11	2043.34	1880.44
66	2202.11	2882.6	2736.77	2061.27	2107.06	2042.77	1844.13
67	2141.43	2827.17	2672.15	1996.8	2059.48	2051.2	1828.55
68	2089.79	2777.12	2623.5	1942.01	2011.04	2016.17	1788.99
69	2059.17	2718.31	2578.83	1884.89	1959.54	1964.43	1737.88
70	2018	2663.25	2528.83	1824.1	1912.24	1912.35	1700.03
71	1972.98	2625.21	2483.17	1760.43	1854.9	1858.49	1664.28
72	1923.57	2582.41	2438.06	1707.01	1803.22	1810.92	1613.77
73	1879.02	2529.9	2381.13	1655.35	1749.3	1770.9	1560.01
74	1833.1	2472.27	2318.37	1590.38	1692.2	1718.61	1514.73
75	1760.16	2411.27	2256.01	1522.31	1645.26	1667.23	1461.16
76	1697.88	2348.14	2207.67	1462.43	1602.48	1613.27	1401.93
77	1658.83	2286.86	2153.66	1406.16	1554.54	1546.56	1343.27
78	1621.62	2229.19	2089.1	1355.77	1502.32	1492.38	1291.91
79	1580.48	2167.51	2036.58	1307.78	1452.67	1440.81	1241.75
80	1527.47	2100.27	1987.85	1250.93	1403.32	1388.46	1185.56
81	1465.06	2037.95	1935.28	1194.23	1359.3	1331.95	1128.91
82	1399.51	1979.82	1875.53	1132.59	1310.61	1269.72	1076.43
83	1340.15	1918.99	1817.94	1076.85	1254.91	1207.25	1020.36
84	1286.17	1862.59	1755.97	1028.74	1200.33	1146.15	959.743
85	1229.66	1807.1	1702.53	980.069	1150.78	1094.72	898.506
86	1168.97	1750.59	1661.83	931.321	1111.47	1042.19	841.395
87	1109	1695.07	1610.49	878.991	1072.57	991.068	785.992
88	1053.6	1637.77	1553.81	832.023	1032.25	944.857	731.159
89	994.615	1580.54	1511.48	791.953	996.684	895.729	679.96
90	935.656	1530.01	1472.92	753.294	965.253	845.74	624.751
91	886.151	1479.92	1431.85	712.105	929.091	792.13	565.538
92	846.352	1427.88	1394.15	673.295	890.907	739.536	501.99
93	803.678	1391.29	1360.92	633.278	859.716	685.835	417.886
94	758.267	1357.64	1336.62	596.525	833.634	636.211	339.486
	B12	C12	D12	E12	F12	G12	H12
Tm	47	49	49	47	46	45	47
max int	2782.41	3354.4	3246.1	2737.38	2589.52	2753.42	2619.19
min int	-18.4953	-23.4919	-23.8198	-27.526	-15.2302	-6.7029	-31.29
Tm -1	46	48	48	46	45	44	46
Tm round	47	49	49	47	46	45	47
Tm+1	48	50	50	48	47	46	48
I[Tm-1]	1500.38	1849.15	1770.11	1020.2	747.224	810.736	941.03
I[Tm]	1981.46	2478.98	2391.28	1548.28	1169.81	1253.12	1416.05
I[Tm+1]	2375.41	2944.68	2854.33	2091.67	1695.98	1770.3	1897.58
slope[%DI/K in Tm]	15.6	16.2	16.6	19.4	18.2	17.4	18
Temp of max int	51	56	53	54	51	50	52

## Sheet: SI 1b-pH6.5
							5	16	18	20	38	41	43
Well no.	16	27	30	37	38	48	52	63	65	67	85	88	90
	B0	C0	C0	D0	D0	D	E0	F0	F0	F0	H0	H0	H0
	BIS-TRIS 6.5	MES 6.5	Imidazole 6.5	Citrate 6.5	Malonate 6.5	SPG 6.5	ADA 6.5	Maleate 6.5	PIPES 6.5	MOPS 6.5	Succinate 6.5	Phosphate 6.5	BIS-TRIS Propane 6.5
	B04	C03	C06	D01	D02	D12	E04	F03	F05	F07	H01	H04	H06
temperature [°C]	intensity	intensity	intensity	intensity	intensity	intensity	intensity	intensity	intensity	intensity	intensity	intensity	intensity
25	100.148	95.2804	120.353	70.4329	16.45	132.728	15.1441	73.7837	67.6207	129.532	45.7189	53.4957	150.196
26	108.971	104.31	112.233	70.9181	30.474	132.504	24.2973	66.8114	84.6857	120.665	28.6275	45.4103	134.179
27	97.9659	87.1535	89.7806	61.7859	15.8806	108.54	10.9814	42.5798	71.2939	93.5498	13.919	31.8928	106.199
28	76.4632	72.6023	66.4389	39.3369	2.08151	87.9956	4.50907	26.484	51.1942	68.3527	6.33793	18.2312	77.5642
29	46.1279	53.9195	45.6898	30.6712	-2.56397	70.1466	3.7624	13.9891	24.8586	54.1281	-0.86724	9.52167	48.7116
30	23.8483	34.7484	26.0271	28.8221	-3.38045	50.5293	-4.29794	-2.75	10.3333	40.7833	-8.28045	1.5739	29.4531
31	12.6984	20.7478	5.39319	13.9118	-10.2539	29.7672	-10.7962	-13.3483	6.18914	19.3984	-13.8741	-7.11995	9.05914
32	3.03626	7.24849	-2.67555	5.09234	-15.9242	7.84558	-14.9959	-16.344	-4.60573	-1.11093	-14.4168	-15.0625	-7.26879
33	-7.57448	-5.41705	-3.00035	-2.03023	-12.1934	-5.6847	-14.5406	-18.8057	-16.5064	-12.5507	-12.9426	-23.7546	-6.46361
34	-12.9458	-11.0269	-3.18828	-9.03162	-10.5511	-9.41789	-13.3114	-26.7559	-15.9979	-16.0783	-9.90709	-29.2521	-1.50295
35	-11.0152	-12.2848	-0.88614	-9.21482	-10.3828	-15.2187	-13.4909	-31.2023	-16.2418	-8.41303	-9.35119	-33.6848	6.17621
36	-0.2061	-18.7588	4.35713	-8.90308	-15.4836	-23.8198	-13.3622	-29.5919	-15.5144	4.42766	-12.0663	-38.318	37.206
37	16.0069	-13.527	26.803	-4.09303	-18.0074	-20.7989	-9.46409	-25.1848	-12.0188	14.3268	-11.0939	-37.0181	99.2415
38	53.1324	3.38452	73.0942	-2.56131	-10.45	-5.12609	-0.64283	-15.0677	-7.04483	42.1344	-7.44794	-33.6294	210.946
39	115.34	29.6337	159.112	1.54429	1.91225	9.65286	13.9306	-2.38053	9.31078	96.0225	2.20033	-22.4334	397.761
40	219.908	70.8843	306.149	15.2856	17.9872	32.8005	37.4214	26.1633	37.2381	172.715	14.9605	-3.96814	698.837
41	408.929	134.247	555.193	31.7945	40.8553	80.1822	78.1068	72.2149	81.3559	292.232	34.2024	16.0312	1157.89
42	736.769	243.09	968.017	66.7813	80.0989	149.642	142.524	130.325	155.204	493.023	72.3826	39.9864	1732.93
43	1242.33	435.428	1534.21	136.15	145.579	232.239	230.74	235.231	264.962	802.017	130.431	81.5936	2258.3
44	1875.01	786.153	2077.97	262.09	254.804	341.659	373.668	424.293	441.69	1251.52	224.436	145.862	2603.12
45	2431.74	1350.9	2433.59	480.332	446.722	508.243	615.832	746.184	735.186	1808.98	382.537	240.019	2794.42
46	2756.03	2031.09	2619.5	814.452	784.094	768.77	1012.41	1256.57	1179.38	2292.41	638.893	403.137	2896.88
47	2924.63	2612.43	2707.5	1225.75	1287.73	1183.61	1561.35	1922.35	1741.59	2594.4	1028.89	688.021	2938.94
48	3010.55	2985.16	2751.75	1590	1869.45	1770.11	2174.62	2534.48	2285.47	2771.57	1527.88	1165.49	2962.55
49	3044.13	3180.34	2758.31	1811.02	2368.75	2391.28	2706.79	2999.84	2695.46	2879.91	2001.64	1804.49	2981
50	3052.16	3259.69	2726.75	1907.62	2674.03	2854.33	3045.15	3286.72	2949.15	2926.76	2322.99	2415.12	2988.17
51	3019	3271.52	2685.71	1939.74	2804.63	3088.68	3211.35	3381.88	3078.41	2926.55	2483.32	2831.72	2980.81
52	2961.34	3257.97	2637.39	1932.27	2834.01	3195.25	3275.27	3402.14	3127.64	2899.43	2535.2	3052.44	2933.05
53	2900.95	3226.84	2586.32	1937.82	2852.98	3246.1	3275.65	3367.87	3124.53	2857.12	2533.92	3156.85	2863.38
54	2856.43	3191.74	2546.55	1960.6	2866.92	3245.71	3243.19	3327.77	3089.74	2819.97	2510.71	3200.5	2804.84
55	2896.53	3151.32	2526.32	1958.67	2837.53	3214.25	3202.78	3298.16	3055.4	2788.98	2485.96	3201.68	2740.92
56	2954.73	3096.35	2512.28	1929.29	2787.79	3159.88	3142.05	3228.6	3018.32	2746.6	2456.25	3174.69	2694.74
57	2937.85	3041.08	2482.29	1884.32	2733.39	3111.86	3076.89	3146.84	2982.77	2695.76	2408.78	3142.43	2672.27
58	2898.17	2994.27	2439.55	1840.92	2672.55	3069.3	3025.8	3069.01	2945.28	2648.55	2359.95	3098.4	2621.91
59	2849.55	2953.95	2395.23	1820.27	2612.44	3040.55	2981.96	2986.61	2906.59	2605.65	2315.66	3055.46	2559.71
60	2785.96	2916.12	2348.71	1812.54	2566.25	3030.53	2944.31	2926.57	2866.73	2567.86	2282.55	3011.11	2521
61	2737.37	2877.79	2307.12	1790.89	2528.69	3006.07	2900.84	2881.98	2802.58	2528.55	2251.5	2957.16	2495.9
62	2696.23	2834.51	2263.51	1764.6	2504.91	2958.37	2846.65	2831.43	2734.9	2485.17	2195.25	2901.03	2481.67
63	2644.57	2787.25	2220.12	1738.1	2473.38	2902.8	2792	2781.01	2686.81	2445.11	2142.94	2852.72	2459.39
64	2596.51	2737.78	2188.13	1714.64	2447.15	2849.16	2751.52	2728.62	2650.82	2418.04	2122.49	2818.01	2423.11
65	2551.44	2693.23	2157.94	1691.75	2437.92	2797.61	2732.56	2671.03	2606.18	2396.2	2114.99	2782.18	2378.7
66	2503.24	2649.89	2123.02	1667.82	2420.25	2736.77	2708.2	2623.49	2563.11	2362.53	2113.81	2739.08	2324.71
67	2456.68	2607.71	2078.86	1642	2395.64	2672.15	2668.82	2573.28	2530.01	2334.04	2111.41	2694.11	2278.62
68	2408.88	2548.83	2034.06	1621.65	2366.17	2623.5	2623.67	2512.09	2495	2302.83	2084.26	2643.74	2235.51
69	2360.67	2483.25	1995.15	1600.58	2342.19	2578.83	2580.91	2471.78	2460.26	2269.49	2039.09	2598.57	2200.38
70	2322.76	2437.45	1954.66	1570.59	2317.6	2528.83	2545.29	2426.99	2413.48	2242.88	1989.69	2569.7	2157.15
71	2285.18	2394.46	1910.2	1532.75	2282.91	2483.17	2506.83	2382.38	2368.37	2201.97	1945.66	2538.92	2093.98
72	2234.15	2342.41	1861.18	1489.62	2247.63	2438.06	2460.98	2341.93	2329.91	2149.72	1919.52	2497.17	2031.95
73	2178.53	2291.45	1811.54	1446.61	2216.27	2381.13	2408.77	2283.1	2287.57	2097.6	1897.8	2452.09	1984.63
74	2136.93	2238.52	1761.92	1403.21	2186.88	2318.37	2356.22	2222.03	2254.82	2042.51	1866.99	2412.91	1943.11
75	2097.9	2180.93	1714.07	1357.89	2157.04	2256.01	2311.9	2164.65	2220.94	2000.76	1823.93	2371.48	1892.63
76	2044.72	2124.02	1670.16	1307.6	2124.61	2207.67	2268.64	2107.5	2176.23	1988.8	1770.24	2318.06	1841.49
77	1986.72	2071.1	1626.22	1256.88	2085.64	2153.66	2205.75	2046.77	2122.13	1968.87	1715.66	2259.99	1798.69
78	1930.21	2022.85	1579.05	1204.34	2047.93	2089.1	2148.86	1988.84	2072.13	1924.52	1677.68	2207.59	1749.57
79	1868.66	1976.94	1527.13	1148.87	2012.76	2036.58	2099.42	1933.29	2015.61	1878.13	1646.67	2151.86	1697.44
80	1809.97	1928.13	1482.19	1084.86	1985.44	1987.85	2048.68	1884.87	1962.02	1834.62	1608.44	2097.12	1644.97
81	1753.13	1880.37	1440.13	1024.9	1948.51	1935.28	1999.74	1832.15	1921.3	1794.51	1571.46	2045.28	1595.18
82	1702.12	1842.05	1395.25	975.173	1892.71	1875.53	1939.16	1772.67	1872.31	1751.65	1524.34	1990.4	1548.61
83	1664.07	1815.34	1346.77	915.526	1841.17	1817.94	1882.05	1723.49	1838.35	1723.43	1499.18	1937.06	1496.11
84	1630.54	1778.05	1295.64	862.794	1790.73	1755.97	1831.65	1672.3	1800.06	1692.64	1478.56	1886.68	1449.97
85	1584.98	1723.67	1248.96	819.034	1744.2	1702.53	1777.03	1612.67	1744.44	1645.66	1433.23	1838.06	1411.95
86	1525.18	1676.27	1208.88	763.932	1693.2	1661.83	1718.46	1547.99	1699.37	1597.4	1405.33	1794.92	1376.74
87	1466.75	1631.64	1171.1	712.492	1635.82	1610.49	1660.13	1495.75	1653.49	1553.49	1372.02	1748.28	1344.15
88	1419.1	1597.93	1135.99	665.941	1582.54	1553.81	1607.43	1455.98	1618.01	1515.91	1322.46	1698.02	1311.53
89	1377.05	1569.3	1105.43	619.352	1529.73	1511.48	1552.83	1401.04	1575.88	1476.56	1281.71	1655.33	1281.9
90	1340.76	1534.71	1068.6	577.306	1480.86	1472.92	1496.7	1342.26	1527.64	1443.29	1240.44	1612.28	1255.05
91	1296.93	1502.34	1027.14	534.553	1426.97	1431.85	1445.18	1299.21	1491.26	1417.26	1195.79	1565.22	1221.68
92	1249.05	1473.06	985.349	486.786	1370.96	1394.15	1394.64	1262.62	1462.72	1392.87	1163.34	1524.26	1187.03
93	1214.03	1446.24	947.45	439.236	1331.91	1360.92	1344.54	1221.51	1435.24	1363.58	1131.62	1489.68	1166.39
94	1179.63	1421.69	917.96	393.981	1298.74	1336.62	1300.03	1180.01	1411.44	1340.99	1094.92	1455.11	1151.32
	B04	C03	C06	D01	D02	D12	E04	F03	F05	F07	H01	H04	H06
Tm	44	46	43	47	48	49	47	46	47	44	47	49	41
max int	3052.16	3271.52	2758.31	1960.6	2866.92	3246.1	3275.65	3402.14	3127.64	2926.76	2535.2	3201.68	2988.17
min int	-12.9458	-18.7588	-3.18828	-9.21482	-18.0074	-23.8198	-14.9959	-31.2023	-16.5064	-16.0783	-14.4168	-38.318	-7.26879
Tm -1	43	45	42	46	47	48	46	45	46	43	46	48	40
Tm round	44	46	43	47	48	49	47	46	47	44	47	49	41
Tm+1	45	47	44	48	49	50	48	47	48	45	48	50	42
I[Tm-1]	1242.33	1350.9	968.017	814.452	1287.73	1770.11	1012.41	746.184	1179.38	802.017	638.893	1165.49	698.837
I[Tm]	1875.01	2031.09	1534.21	1225.75	1869.45	2391.28	1561.35	1256.57	1741.59	1251.52	1028.89	1804.49	1157.89
I[Tm+1]	2431.74	2612.43	2077.97	1590	2368.75	2854.33	2174.62	1922.35	2285.47	1808.98	1527.88	2415.12	1732.93
slope[%DI/K in Tm]	19.4	19.2	20.1	19.7	18.7	16.6	17.7	17.1	17.6	17.1	17.4	19.3	17.3
Temp of max int	50	51	49	54	54	53	53	52	52	50	52	55	50
