# Supplementary material for: Structure of lymphostatin, a large multi-functional virulence factor of pathogenic Escherichia coli
Source: Nat Commun. 2025 Jun 25;16:5389. doi: 10.1038/s41467-025-60995-9 (PMC12198386; doi:10.1038/s41467-025-60995-9)
Supplement: Supplementary file 4 — Source Data [file 41467_2025_60995_MOESM4_ESM.zip › FigureS2b_chromatogram.csv]

Matthias_SEC14_Superdex200	Matthias_SEC14_Superdex200	Matthias_SEC14_Superdex200	Matthias_SEC14_Superdex200	Matthias_SEC14_Superdex200	Matthias_SEC14_Superdex200	Matthias_SEC14_Superdex200	Matthias_SEC14_Superdex200	Matthias_SEC14_Superdex200	Matthias_SEC14_Superdex200
UV(280 nm)_volume	UV(280 nm)_mAU	Conductivity_volume	Conductivity_mS/cm	%B_volume	%B_%	System Pressure_volume	System Pressure_psi	Temperature_volume	Temperature_C
-0.861651003360748	101.046621799469	-0.861651003360748	14.9711904525757	-0.861651003360748	0	-0.860179648851044	7	-0.861651003360748	25.7015628814697
-0.861039024021011	101.046353578568	-0.861039024021011	14.9711904525757	-0.86080464895349	0	-0.857341106981039	7	-0.861039024021011	25.7015628814697
-0.860505169956014	101.045846939087	-0.860505169956014	14.9711904525757	-0.858330690534785	0	-0.854007773566991	11	-0.860505169956014	25.7015628814697
-0.860179648851044	101.045712828636	-0.860179648851044	14.9711904525757	-0.854997357353568	0	-0.850674441084266	23	-0.860179648851044	25.7015628814697
-0.859945273841731	101.045578718185	-0.859945273841731	14.9711904525757	-0.851664023473859	0	-0.847341108135879	33	-0.859945273841731	25.7015628814697
-0.859333294909447	101.045310497284	-0.859333294909447	14.9711904525757	-0.848330690525472	0	-0.844007773324847	42	-0.859333294909447	25.7015628814697
-0.858669232111424	101.045042276382	-0.858669232111424	14.9711904525757	-0.844997357577086	0	-0.839658815413713	49	-0.858669232111424	25.7015628814697
-0.858005169779062	101.045042276382	-0.858005169779062	14.9711904525757	-0.842666627839208	0	-0.833747358992696	55	-0.858005169779062	25.7015628814697
-0.857341106981039	101.045444607735	-0.857341106981039	14.9711904525757	-0.840934855863452	0	-0.827080689370632	61	-0.857341106981039	25.7015628814697
-0.856664023827761	101.045981049538	-0.856664023827761	14.9711904525757	-0.840283814817667	0	-0.820414021611214	74	-0.856664023827761	25.7015628814697
-0.855999961495399	101.046517491341	-0.855999961495399	14.9711904525757	-0.835726523771882	0	-0.813747353851795	88	-0.855999961495399	25.7015628814697
-0.855335899163038	101.047560572624	-0.855335899163038	14.9711904525757	-0.829059857875109	0	-0.807080686092377	99	-0.855335899163038	25.7015628814697
-0.854671836365014	101.04912519455	-0.854671836365014	14.9711904525757	-0.82239319011569	0	-0.798864535987377	110	-0.854671836365014	25.7015628814697
-0.854007773566991	101.050898432732	-0.854007773566991	14.9711904525757	-0.815726522356272	0	-0.790231719613075	116	-0.854007773566991	25.7015628814697
-0.853330690413713	101.05374455452	-0.853330690413713	14.9711904525757	-0.809059854596853	0	-0.780231714248657	124	-0.853330690413713	25.7015628814697
-0.85266662761569	101.05636715889	-0.85266662761569	14.9711904525757	-0.804398395121098	0	-0.770231708884239	140	-0.85266662761569	25.7015628814697
-0.852002564817667	101.059831678867	-0.852002564817667	14.9711904525757	-0.800778601318598	0	-0.760231703519821	154	-0.852002564817667	25.7015628814697
-0.851338502950966	101.063936948776	-0.851338502950966	14.9711904525757	-0.799802038818598	0	-0.750231698155403	165	-0.851338502950966	25.7015628814697
-0.850674441084266	101.068690419197	-0.850674441084266	14.9711904525757	-0.793200470507145	0	-0.738522708415985	174	-0.850674441084266	25.7015628814697
-0.849997357465327	101.073578000069	-0.849997357465327	14.9711904525757	-0.783200465142727	0	-0.727536365389824	182	-0.849997357465327	25.7015628814697
-0.849333294667304	101.078718900681	-0.849333294667304	14.9711904525757	-0.773200459778309	0	-0.71503634750843	190	-0.849333294667304	25.7015628814697
-0.84866923186928	101.085588335991	-0.84866923186928	14.9711904525757	-0.763200454413891	0	-0.702536329627037	201	-0.84866923186928	25.7015628814697
-0.84800517000258	101.092398166656	-0.84800517000258	14.9711904525757	-0.753200449049473	0	-0.690036311745644	213	-0.84800517000258	25.7015628814697
-0.847341108135879	101.100340485573	-0.847341108135879	14.9700784683228	-0.746208257973194	0	-0.67753629386425	222	-0.847341108135879	25.7015628814697
-0.84666402451694	101.108342409134	-0.84666402451694	14.9711904525757	-0.741012945771217	0	-0.665036275982857	230	-0.84666402451694	25.7015628814697
-0.845999961718917	101.116836071014	-0.845999961718917	14.9700784683228	-0.739694587886333	0	-0.652536258101463	237	-0.845999961718917	25.7015628814697
-0.845335898920894	101.126201450825	-0.845335898920894	14.9700784683228	-0.731247305870056	0	-0.64003624022007	244	-0.845335898920894	25.7015628814697
-0.84467183612287	101.13650560379	-0.84467183612287	14.9711904525757	-0.718747287988663	0	-0.627536222338676	248	-0.84467183612287	25.7015628814697
-0.844007773324847	101.145915687084	-0.844007773324847	14.9700784683228	-0.706247270107269	0	-0.615036204457283	253	-0.844007773324847	25.7015628814697
-0.843330690637231	101.15584731102	-0.843330690637231	14.9700784683228	-0.693747252225876	0	-0.602536231279373	256	-0.843330690637231	25.7015628814697
-0.842666627839208	101.165018975735	-0.842666627839208	14.9700784683228	-0.681247234344482	0	-0.590036273002625	259	-0.842666627839208	25.7015628814697
-0.840934855863452	101.188845932484	-0.840934855863452	14.9700784683228	-0.668747216463089	0	-0.577536314725876	262	-0.840934855863452	25.7015628814697
-0.83997131511569	101.193487644196	-0.83997131511569	14.9700784683228	-0.656247198581696	0	-0.565036356449127	264	-0.83997131511569	25.7015628814697
-0.839658815413713	101.197615265846	-0.839658815413713	14.9700784683228	-0.643747180700302	0	-0.552536398172379	266	-0.839658815413713	25.7015628814697
-0.839059857651591	101.201668381691	-0.839059857651591	14.9700784683228	-0.631247162818909	0	-0.54003643989563	267	-0.839059857651591	25.7015628814697
-0.837731732055545	101.209796965122	-0.837731732055545	14.9700784683228	-0.618747144937515	0	-0.527536481618881	268	-0.837731732055545	25.7015628814697
-0.836403606459498	101.217895746231	-0.836403606459498	14.9700784683228	-0.606247156858444	0	-0.515036523342133	269	-0.836403606459498	25.7015628814697
-0.835075482726097	101.224064826965	-0.835075482726097	14.9700784683228	-0.593747198581696	0	-0.502536565065384	270	-0.835075482726097	25.7015628814697
-0.833747358992696	101.229965686798	-0.833747358992696	14.9700784683228	-0.581247240304947	0	-0.490036606788635	271	-0.833747358992696	25.7015628814697
-0.832393191754818	101.234473288059	-0.832393191754818	14.9700784683228	-0.568747282028198	0	-0.477536648511887	272	-0.832393191754818	25.7015628814697
-0.831065066158772	101.237826049328	-0.831065066158772	14.9700784683228	-0.55624732375145	0	-0.465036690235138	273	-0.831065066158772	25.7015628814697
-0.829736940562725	101.240672171116	-0.829736940562725	14.9700784683228	-0.543747365474701	0	-0.452536731958389	273	-0.829736940562725	25.7015628814697
-0.828408814966679	101.244412362576	-0.828408814966679	14.9700784683228	-0.531247407197952	0	-0.440036773681641	273	-0.828408814966679	25.7015628814697
-0.827080689370632	101.246990263462	-0.827080689370632	14.9700784683228	-0.518747448921204	0	-0.427536815404892	274	-0.827080689370632	25.7015628814697
-0.825726523995399	101.249970495701	-0.825726523995399	14.9700784683228	-0.506247490644455	0	-0.415036857128143	274	-0.825726523995399	25.7015628814697
-0.824398398399353	101.252816617489	-0.824398398399353	14.9700784683228	-0.493747532367706	0	-0.402536898851395	274	-0.824398398399353	25.7015628814697
-0.823070272803307	101.256169378757	-0.823070272803307	14.9700784683228	-0.481247574090958	0	-0.390036940574646	274	-0.823070272803307	25.7015628814697
-0.82174214720726	101.260043680668	-0.82174214720726	14.9700784683228	-0.468747615814209	0	-0.377536982297897	274	-0.82174214720726	25.7015628814697
-0.820414021611214	101.263269782066	-0.820414021611214	14.9700784683228	-0.45624765753746	0	-0.365037024021149	275	-0.820414021611214	25.7015628814697
-0.819059856235981	101.266093552113	-0.819059856235981	14.9700784683228	-0.443747699260712	0	-0.352537035942078	275	-0.819059856235981	25.7015628814697
-0.817731730639935	101.268135011196	-0.817731730639935	14.9700784683228	-0.431247740983963	0	-0.340037107467651	275	-0.817731730639935	25.7015628814697
-0.816403605043888	101.270437240601	-0.816403605043888	14.9700784683228	-0.418747782707214	0	-0.327537178993225	275	-0.816403605043888	25.7015628814697
-0.815075479447842	101.272106170654	-0.815075479447842	14.9700784683228	-0.406247824430466	0	-0.315037250518799	275	-0.815075479447842	25.7015628814697
-0.813747353851795	101.273395121098	-0.813747353851795	14.9700784683228	-0.393747866153717	0	-0.302537322044373	275	-0.813747353851795	25.7015628814697
-0.812393188476563	101.274438202381	-0.812393188476563	14.9700784683228	-0.381247907876968	0	-0.290037393569946	275	-0.812393188476563	25.7015628814697
-0.811065062880516	101.274967193604	-0.811065062880516	14.9700784683228	-0.36874794960022	0	-0.27753746509552	276	-0.811065062880516	25.7015628814697
-0.80973693728447	101.275868713856	-0.80973693728447	14.9700784683228	-0.356247961521149	0	-0.265037536621094	275	-0.80973693728447	25.7015628814697
-0.808408811688423	101.276770234108	-0.808408811688423	14.9700784683228	-0.343748033046722	0	-0.252537608146667	275	-0.808408811688423	25.7015628814697
-0.807080686092377	101.27729177475	-0.807080686092377	14.9700784683228	-0.331248104572296	0	-0.240037679672241	276	-0.807080686092377	25.7015628814697
-0.805726520717144	101.277559995651	-0.805726520717144	14.9700784683228	-0.31874817609787	0	-0.227537751197815	276	-0.805726520717144	25.7015628814697
-0.804398395121098	101.277828216553	-0.804398395121098	14.9700784683228	-0.306248247623444	0	-0.215037822723389	276	-0.804398395121098	25.7015628814697
-0.800778601318598	101.276651024818	-0.800778601318598	14.9700784683228	-0.293748319149017	0	-0.202537894248962	276	-0.800778601318598	25.7015628814697
-0.799333289265633	101.275235414505	-0.799333289265633	14.9693365097046	-0.281248390674591	0	-0.190037965774536	276	-0.799333289265633	25.7015628814697
-0.798864535987377	101.275235414505	-0.798864535987377	14.9693365097046	-0.268748462200165	0	-0.17753803730011	276	-0.798864535987377	25.7015628814697
-0.798200473189354	101.274460554123	-0.798200473189354	14.9693365097046	-0.256248533725739	0	-0.165038108825684	276	-0.798200473189354	25.7015628814697
-0.796208284795284	101.272776722908	-0.796208284795284	14.9693365097046	-0.243748605251312	0	-0.152538180351257	276	-0.796208284795284	25.7015628814697
-0.794216096401215	101.270295679569	-0.794216096401215	14.9700784683228	-0.231248676776886	0	-0.140038251876831	276	-0.794216096401215	25.7015628814697
-0.792223908007145	101.267077028751	-0.792223908007145	14.9693365097046	-0.21874874830246	0	-0.127538323402405	276	-0.792223908007145	25.7015628814697
-0.790231719613075	101.262934505939	-0.790231719613075	14.9693365097046	-0.206248819828033	0	-0.115038394927979	276	-0.790231719613075	25.7015628814697
-0.788200467824936	101.257920265198	-0.788200467824936	14.9693365097046	-0.193748891353607	0	-0.102538466453552	276	-0.788200467824936	25.7015628814697
-0.786208279430866	101.252019405365	-0.786208279430866	14.9693365097046	-0.181248962879181	0	-0.090038537979126	276	-0.786208279430866	25.7015628814697
-0.784216091036797	101.246006786823	-0.784216091036797	14.9693365097046	-0.168749034404755	0	-0.0775386095046997	276	-0.784216091036797	25.7015628814697
-0.782223902642727	101.239837706089	-0.782223902642727	14.9693365097046	-0.156249105930328	0	-0.0650386810302734	276	-0.782223902642727	25.7015628814697
-0.780231714248657	101.233802735806	-0.780231714248657	14.9693365097046	-0.143749177455902	0	-0.0525387525558472	276	-0.780231714248657	25.7015628814697
-0.778200462460518	101.22949630022	-0.778200462460518	14.9693365097046	-0.131249248981476	0	-0.0400388240814209	277	-0.778200462460518	25.7015628814697
-0.776208274066448	101.226009428501	-0.776208274066448	14.9693365097046	-0.11874932050705	0	-0.0275388956069946	276	-0.776208274066448	25.7015628814697
-0.774216085672379	101.223431527615	-0.774216085672379	14.9700784683228	-0.106249392032623	0	-0.0150389671325684	276	-0.774216085672379	25.7015628814697
-0.772223897278309	101.221494376659	-0.772223897278309	14.9693365097046	-0.093749463558197	0	-0.00253903865814209	276	-0.772223897278309	25.7015628814697
-0.770231708884239	101.220197975636	-0.770231708884239	14.9406089782715	-0.0812495350837708	0	0.00517576932907104	276	-0.770231708884239	25.7015628814697
-0.7682004570961	101.219639182091	-0.7682004570961	14.9398717880249	-0.0687496066093445	0	0.0127441883087158	278	-0.7682004570961	25.7015628814697
-0.76620826870203	101.218611001968	-0.76620826870203	14.9693365097046	-0.0562496781349182	0	0.0252441167831421	260	-0.76620826870203	25.7015628814697
-0.764216080307961	101.217582821846	-0.764216080307961	14.9398717880249	-0.0437497496604919	0	0.0377440452575684	242	-0.764216080307961	25.7015628814697
-0.762223891913891	101.216107606888	-0.762223891913891	14.9398717880249	-0.0312498211860657	0	0.0502439737319946	249	-0.762223891913891	25.7015628814697
-0.760231703519821	101.215496659279	-0.760231703519821	14.9398717880249	-0.0187498927116394	0	0.0627439022064209	254	-0.760231703519821	25.7015628814697
-0.758200451731682	101.21613740921	-0.758200451731682	14.9398717880249	-0.00624996423721313	0	0.0752438306808472	259	-0.758200451731682	25.7015628814697
-0.756208263337612	101.218208670616	-0.756208263337612	14.9398717880249	0.00249022245407104	0	0.0877437591552734	261	-0.756208263337612	25.7015628814697
-0.754216074943542	101.221807301044	-0.754216074943542	14.9406089782715	0.00605469942092896	0	0.1002436876297	264	-0.754216074943542	25.7015628814697
-0.752223886549473	101.225532591343	-0.752223886549473	14.9398717880249	0.00698244571685791	0	0.112743616104126	266	-0.752223886549473	25.7015628814697
-0.750231698155403	101.230151951313	-0.750231698155403	14.9406089782715	0.00937503576278687	0	0.125243544578552	268	-0.750231698155403	25.7015628814697
-0.748200446367264	101.234771311283	-0.748200446367264	14.9406089782715	0.021533191204071	0	0.137743473052979	270	-0.748200446367264	25.7015628814697
-0.746208257973194	101.238392293453	-0.746208257973194	14.9398717880249	0.0340331196784973	0	0.150243699550629	271	-0.746208257973194	25.7015628814697
-0.741012945771217	101.241081953049	-0.741012945771217	14.9406089782715	0.0465330481529236	0	0.162743866443634	272	-0.741012945771217	25.7015628814697
-0.73910865187645	101.240947842598	-0.73910865187645	14.9406089782715	0.0590329766273499	0	0.175244033336639	273	-0.73910865187645	25.7015628814697
-0.738522708415985	101.240441203117	-0.738522708415985	14.9406089782715	0.0715329051017761	0	0.187744200229645	274	-0.738522708415985	25.7015628814697
-0.737497314810753	101.239927113056	-0.737497314810753	14.9406089782715	0.0840328335762024	0	0.20024436712265	274	-0.737497314810753	25.7015628814697
-0.735007077455521	101.238913834095	-0.735007077455521	14.9111413955688	0.0965327620506287	0	0.212744534015656	275	-0.735007077455521	25.7015628814697
-0.732516840100288	101.239964365959	-0.732516840100288	14.9111413955688	0.109032690525055	0	0.225244700908661	275	-0.732516840100288	25.7015628814697
-0.730026602745056	101.243048906326	-0.730026602745056	14.9111413955688	0.121532618999481	0	0.237744867801666	276	-0.730026602745056	25.7015628814697
-0.727536365389824	101.247422397137	-0.727536365389824	14.9111413955688	0.134032547473907	0	0.250245034694672	276	-0.727536365389824	25.7015628814697
-0.724997296929359	101.25270485878	-0.724997296929359	14.9111413955688	0.146532714366913	0	0.262745201587677	276	-0.724997296929359	25.7015628814697
-0.722507059574127	101.255550980568	-0.722507059574127	14.9111413955688	0.159032881259918	0	0.275245368480682	276	-0.722507059574127	25.7015628814697
-0.720016822218895	101.264074444771	-0.720016822218895	14.9111413955688	0.171533048152924	0	0.287745535373688	276	-0.720016822218895	25.7015628814697
-0.717526584863663	101.269096136093	-0.717526584863663	14.9111413955688	0.184033215045929	0	0.300245702266693	277	-0.717526584863663	25.7015628814697
-0.71503634750843	101.271532475948	-0.71503634750843	14.9111413955688	0.196533381938934	0	0.312745869159698	277	-0.71503634750843	25.7015628814697
-0.712497279047966	101.276777684689	-0.712497279047966	14.9111413955688	0.20903354883194	0	0.325246036052704	277	-0.712497279047966	25.7015628814697
-0.710007041692734	101.276405155659	-0.710007041692734	14.9122486114502	0.221533715724945	0	0.337746202945709	277	-0.710007041692734	25.7015628814697
-0.707516804337502	101.275116205215	-0.707516804337502	14.9122486114502	0.23403388261795	0	0.350246369838715	277	-0.707516804337502	25.7015628814697
-0.705026566982269	101.273693144321	-0.705026566982269	14.9122486114502	0.246534049510956	0	0.36274653673172	277	-0.705026566982269	25.7015628814697
-0.702536329627037	101.270072162151	-0.702536329627037	14.9122486114502	0.259034216403961	0	0.375246703624725	277	-0.702536329627037	25.7015628814697
-0.699997261166573	101.260043680668	-0.699997261166573	14.9122486114502	0.271534383296967	0	0.387746870517731	277	-0.699997261166573	25.7015628814697
-0.69750702381134	101.251795887947	-0.69750702381134	14.9417190551758	0.284034550189972	0	0.400247037410736	277	-0.69750702381134	25.7015628814697
-0.695016786456108	101.241633296013	-0.695016786456108	14.9122486114502	0.296534717082977	0	0.412747204303741	277	-0.695016786456108	25.7015628814697
-0.692526549100876	101.229161024094	-0.692526549100876	14.9129848480225	0.309034883975983	0	0.425247371196747	277	-0.692526549100876	25.7015628814697
-0.690036311745644	101.222723722458	-0.690036311745644	14.9129848480225	0.321535050868988	0	0.437747538089752	278	-0.690036311745644	25.7015628814697
-0.687497243285179	101.199567317963	-0.687497243285179	14.942458152771	0.334035217761993	0	0.450247704982758	277	-0.687497243285179	25.7015628814697
-0.685007005929947	101.191326975822	-0.685007005929947	14.942458152771	0.346535384654999	0	0.462747871875763	277	-0.685007005929947	25.7015628814697
-0.682516768574715	101.165577769279	-0.682516768574715	14.942458152771	0.359035551548004	0	0.475248038768768	277	-0.682516768574715	25.7015628814697
-0.680026531219482	101.151376962662	-0.680026531219482	14.942458152771	0.37153571844101	0	0.487748205661774	277	-0.680026531219482	25.7015628814697
-0.67753629386425	101.143270730972	-0.67753629386425	14.942458152771	0.384035885334015	0	0.500248372554779	278	-0.67753629386425	25.7015628814697
-0.674997225403786	101.120367646217	-0.674997225403786	14.942458152771	0.39653605222702	0	0.512748539447784	277	-0.674997225403786	25.7015628814697
-0.672506988048553	101.113542914391	-0.672506988048553	14.9431982040405	0.409036219120026	0	0.52524870634079	277	-0.672506988048553	25.7015628814697
-0.670016750693321	101.093590259552	-0.670016750693321	14.9431982040405	0.421536386013031	0	0.537748873233795	277	-0.670016750693321	25.7015628814697
-0.667526513338089	101.086772978306	-0.667526513338089	14.9431982040405	0.434036552906036	0	0.550249040126801	277	-0.667526513338089	25.7015628814697
-0.665036275982857	101.073496043682	-0.665036275982857	14.9431982040405	0.446536719799042	0	0.562749207019806	278	-0.665036275982857	25.7015628814697
-0.662497207522392	101.060517132282	-0.662497207522392	14.9431982040405	0.459036886692047	0	0.575249373912811	277	-0.662497207522392	25.7015628814697
-0.66000697016716	101.048655807972	-0.66000697016716	14.9726724624634	0.471537053585052	0	0.587749540805817	277	-0.66000697016716	25.7015628814697
-0.657516732811928	101.029090583324	-0.657516732811928	14.9726724624634	0.484037220478058	0	0.600249707698822	277	-0.657516732811928	25.7015628814697
-0.655026495456696	101.023025810719	-0.655026495456696	14.9431982040405	0.496537387371063	0	0.612749874591827	277	-0.655026495456696	25.7015628814697
-0.652536258101463	101.009882986546	-0.652536258101463	14.9734115600586	0.509037554264069	0	0.625250041484833	278	-0.652536258101463	25.7015628814697
-0.649997189640999	100.995346903801	-0.649997189640999	14.9726724624634	0.521537721157074	0	0.637750208377838	277	-0.649997189640999	25.7015628814697
-0.647506952285767	100.980408489704	-0.647506952285767	14.9726724624634	0.534037888050079	0	0.650250375270844	277	-0.647506952285767	25.7015628814697
-0.645016714930534	100.967161357403	-0.645016714930534	14.9734115600586	0.546538054943085	0	0.662750542163849	277	-0.645016714930534	25.7015628814697
-0.642526477575302	100.953884422779	-0.642526477575302	14.9734115600586	0.55903822183609	0	0.675250709056854	277	-0.642526477575302	25.7015628814697
-0.64003624022007	100.940391421318	-0.64003624022007	14.9734115600586	0.571538388729095	0	0.68775087594986	278	-0.64003624022007	25.7015628814697
-0.637497171759605	100.928299129009	-0.637497171759605	14.9734115600586	0.584038555622101	0	0.700251042842865	277	-0.637497171759605	25.7015628814697
-0.635006934404373	100.916869938374	-0.635006934404373	14.9734115600586	0.596538722515106	0	0.71275120973587	277	-0.635006934404373	25.7015628814697
-0.632516697049141	100.900769233704	-0.632516697049141	14.9734115600586	0.609038889408112	0	0.725251376628876	277	-0.632516697049141	25.7015628814697
-0.630026459693909	100.896127521992	-0.630026459693909	14.9734115600586	0.621539056301117	0	0.737751543521881	277	-0.630026459693909	25.7015628814697
-0.627536222338676	100.888781249523	-0.627536222338676	14.9734115600586	0.634039223194122	0	0.750251710414886	277	-0.627536222338676	25.7015628814697
-0.624997153878212	100.881814956665	-0.624997153878212	14.9734115600586	0.646539390087128	0	0.762751877307892	277	-0.624997153878212	25.7015628814697
-0.62250691652298	100.874491035938	-0.62250691652298	14.9734115600586	0.659039556980133	0	0.775252044200897	277	-0.62250691652298	25.7015628814697
-0.620016679167748	100.867927074432	-0.620016679167748	14.9734115600586	0.671539723873138	0	0.787752211093903	277	-0.620016679167748	25.7015628814697
-0.617526441812515	100.860990583897	-0.617526441812515	14.9734115600586	0.684039890766144	0	0.800252377986908	277	-0.617526441812515	25.7015628814697
-0.615036204457283	100.853778421879	-0.615036204457283	15.0028867721558	0.696540057659149	0	0.812752544879913	277	-0.615036204457283	25.7015628814697
-0.612497135996819	100.847624242306	-0.612497135996819	15.0028867721558	0.709040224552155	0	0.825252711772919	277	-0.612497135996819	25.7015628814697
-0.610006898641586	100.841969251633	-0.610006898641586	15.0028867721558	0.72154039144516	0	0.837752878665924	277	-0.610006898641586	25.7015628814697
-0.607516676187515	100.830927491188	-0.607516676187515	15.0028867721558	0.734040558338165	0	0.850253045558929	277	-0.607516676187515	25.7015628814697
-0.605026453733444	100.827977061272	-0.605026453733444	15.0028867721558	0.746540725231171	0	0.862753212451935	277	-0.605026453733444	25.7015628814697
-0.602536231279373	100.822158157825	-0.602536231279373	15.0028867721558	0.759040892124176	0	0.87525337934494	277	-0.602536231279373	25.7015628814697
-0.599997162818909	100.81647336483	-0.599997162818909	15.0028867721558	0.771541059017181	0	0.887753546237946	276	-0.599997162818909	25.7015628814697
-0.597506940364838	100.811317563057	-0.597506940364838	15.0028867721558	0.784041225910187	0	0.900253713130951	277	-0.597506940364838	25.7015628814697
-0.595016717910767	100.806683301926	-0.595016717910767	15.0028867721558	0.796541392803192	0	0.912753880023956	277	-0.595016717910767	25.7015628814697
-0.592526495456696	100.801259279251	-0.592526495456696	15.0021448135376	0.809041559696198	0	0.925254046916962	277	-0.592526495456696	25.7015628814697
-0.590036273002625	100.795470178127	-0.590036273002625	14.9726724624634	0.821541726589203	0	0.937754213809967	277	-0.590036273002625	25.7015628814697
-0.58749720454216	100.791476666927	-0.58749720454216	14.9734115600586	0.834041893482208	0	0.950254380702972	277	-0.58749720454216	25.7015628814697
-0.585006982088089	100.786969065666	-0.585006982088089	15.0021448135376	0.846542060375214	0	0.962754547595978	277	-0.585006982088089	25.7015628814697
-0.582516759634018	100.782357156277	-0.582516759634018	15.0021448135376	0.859042227268219	0	0.975254714488983	277	-0.582516759634018	25.7015628814697
-0.580026537179947	100.777745246887	-0.580026537179947	15.0021448135376	0.871542394161224	0	0.987754881381989	277	-0.580026537179947	25.7015628814697
-0.577536314725876	100.772976875305	-0.577536314725876	15.0021448135376	0.88404256105423	0	1.00025504827499	277	-0.577536314725876	25.7015628814697
-0.574997246265411	100.768603384495	-0.574997246265411	15.0021448135376	0.896542727947235	0	1.012755215168	277	-0.574997246265411	25.7015628814697
-0.57250702381134	100.765012204647	-0.57250702381134	15.0021448135376	0.90904289484024	0	1.025255382061	277	-0.57250702381134	25.7015628814697
-0.570016801357269	100.761897861958	-0.570016801357269	15.0021448135376	0.921543061733246	0	1.03775554895401	277	-0.570016801357269	25.7015628814697
-0.567526578903198	100.758410990238	-0.567526578903198	15.0021448135376	0.934043228626251	0	1.05025571584702	277	-0.567526578903198	25.7015628814697
-0.565036356449127	100.755199790001	-0.565036356449127	15.0021448135376	0.946543395519257	0	1.06275588274002	277	-0.565036356449127	25.7015628814697
-0.562497287988663	100.751474499702	-0.562497287988663	15.0021448135376	0.959043562412262	0	1.07525604963303	277	-0.562497287988663	25.7015628814697
-0.560007065534592	100.747346878052	-0.560007065534592	15.0014038085938	0.971543729305267	0	1.08775621652603	277	-0.560007065534592	25.7015628814697
-0.557516843080521	100.742980837822	-0.557516843080521	15.0014038085938	0.984043896198273	0	1.10025638341904	277	-0.557516843080521	25.7015628814697
-0.55502662062645	100.738853216171	-0.55502662062645	15.0014038085938	0.996544063091278	0	1.11275655031204	277	-0.55502662062645	25.7015628814697
-0.552536398172379	100.734725594521	-0.552536398172379	15.0014038085938	1.00904422998428	0	1.12525671720505	276	-0.552536398172379	25.7015628814697
-0.549997329711914	100.730754435062	-0.549997329711914	15.0014038085938	1.02154439687729	0	1.13775688409805	277	-0.549997329711914	25.7015628814697
-0.547507107257843	100.727178156376	-0.547507107257843	15.0014038085938	1.03404456377029	0	1.15025705099106	277	-0.547507107257843	25.7015628814697
-0.545016884803772	100.724600255489	-0.545016884803772	15.0014038085938	1.0465447306633	0	1.16275733709335	277	-0.545016884803772	25.7015628814697
-0.542526662349701	100.722908973694	-0.542526662349701	15.0014038085938	1.0590448975563	0	1.17525762319565	277	-0.542526662349701	25.7015628814697
-0.54003643989563	100.721620023251	-0.54003643989563	15.000659942627	1.07154506444931	0	1.18775790929794	277	-0.54003643989563	25.7015628814697
-0.537497371435165	100.721091032028	-0.537497371435165	15.000659942627	1.08404523134232	0	1.20025819540024	277	-0.537497371435165	25.7015628814697
-0.535007148981094	100.720696151257	-0.535007148981094	15.000659942627	1.09654539823532	0	1.21275848150253	277	-0.535007148981094	25.7015628814697
-0.532516926527023	100.720293819904	-0.532516926527023	15.000659942627	1.10904556512833	0	1.22525876760483	277	-0.532516926527023	25.7015628814697
-0.530026704072952	100.719258189201	-0.530026704072952	15.000659942627	1.12154573202133	0	1.23775905370712	277	-0.530026704072952	25.7015628814697
-0.527536481618881	100.717820227146	-0.527536481618881	15.000659942627	1.13404589891434	0	1.25025933980942	276	-0.527536481618881	25.7015628814697
-0.524997413158417	100.716538727283	-0.524997413158417	15.000659942627	1.14654606580734	0	1.26275962591171	277	-0.524997413158417	25.7015628814697
-0.522507190704346	100.714989006519	-0.522507190704346	14.999547958374	1.15904635190964	0	1.27525991201401	277	-0.522507190704346	25.7015628814697
-0.520016968250275	100.713066756725	-0.520016968250275	14.999547958374	1.17154663801193	0	1.2877601981163	277	-0.520016968250275	25.7015628814697
-0.517526745796204	100.711025297642	-0.517526745796204	14.999547958374	1.18404692411423	0	1.3002604842186	277	-0.517526745796204	25.7015628814697
-0.515036523342133	100.708983838558	-0.515036523342133	14.999547958374	1.19654721021652	0	1.31276077032089	277	-0.515036523342133	25.7015628814697
-0.512497454881668	100.706934928894	-0.512497454881668	14.999547958374	1.20904749631882	0	1.32526105642319	277	-0.512497454881668	25.7015628814697
-0.510007232427597	100.705511868	-0.510007232427597	14.999547958374	1.22154778242111	0	1.33776134252548	277	-0.510007232427597	25.7015628814697
-0.507517009973526	100.703589618206	-0.507517009973526	14.999547958374	1.23404806852341	0	1.35026162862778	277	-0.507517009973526	25.7015628814697
-0.505026787519455	100.699998438358	-0.505026787519455	14.999547958374	1.2465483546257	0	1.36276191473007	277	-0.505026787519455	25.7015628814697
-0.502536565065384	100.696668028831	-0.502536565065384	14.999547958374	1.259048640728	0	1.37526220083237	277	-0.502536565065384	25.7015628814697
-0.499997496604919	100.693725049496	-0.499997496604919	14.9988031387329	1.27154892683029	0	1.38776248693466	277	-0.499997496604919	25.7015628814697
-0.497507274150848	100.69115459919	-0.497507274150848	14.9988031387329	1.28404921293259	0	1.40026277303696	277	-0.497507274150848	25.7015628814697
-0.495017051696777	100.688584148884	-0.495017051696777	14.9988031387329	1.29654949903488	0	1.41276305913925	277	-0.495017051696777	25.7015628814697
-0.492526829242706	100.68628937006	-0.492526829242706	14.9988031387329	1.30904978513718	0	1.42526334524155	277	-0.492526829242706	25.7015628814697
-0.490036606788635	100.684121251106	-0.490036606788635	14.9988031387329	1.32155007123947	0	1.43776363134384	277	-0.490036606788635	25.7015628814697
-0.487497538328171	100.683234632015	-0.487497538328171	14.9988031387329	1.33405035734177	0	1.45026391744614	277	-0.487497538328171	25.7015628814697
-0.4850073158741	100.683368742466	-0.4850073158741	14.9693365097046	1.34655064344406	0	1.46276420354843	277	-0.4850073158741	25.7015628814697
-0.482517093420029	100.683368742466	-0.482517093420029	14.9685974121094	1.35905092954636	0	1.47526448965073	277	-0.482517093420029	25.7015628814697
-0.480026870965958	100.68367421627	-0.480026870965958	14.9685974121094	1.37155121564865	0	1.48776477575302	277	-0.480026870965958	25.7015628814697
-0.477536648511887	100.684091448784	-0.477536648511887	14.9685974121094	1.38405150175095	0	1.50026506185532	277	-0.477536648511887	25.7015628814697
-0.474997580051422	100.684866309166	-0.474997580051422	14.9685974121094	1.39655178785324	0	1.51276534795761	277	-0.474997580051422	25.7015628814697
-0.472507357597351	100.685253739357	-0.472507357597351	14.9685974121094	1.40905207395554	0	1.52526563405991	277	-0.472507357597351	25.7015628814697
-0.47001713514328	100.686267018318	-0.47001713514328	14.9980630874634	1.42155236005783	0	1.5377659201622	277	-0.47001713514328	25.7015628814697
-0.467526912689209	100.687280297279	-0.467526912689209	14.9685974121094	1.43405264616013	0	1.5502662062645	277	-0.467526912689209	25.7015628814697
-0.465036690235138	100.688427686691	-0.465036690235138	14.9685974121094	1.44655293226242	0	1.56276649236679	277	-0.465036690235138	25.7015628814697
-0.462497621774673	100.690469145775	-0.462497621774673	14.9685974121094	1.45905321836472	0	1.57526677846909	277	-0.462497621774673	25.7015628814697
-0.460007399320602	100.692734122276	-0.460007399320602	14.9685974121094	1.47155350446701	0	1.58776706457138	277	-0.460007399320602	25.7015628814697
-0.457517176866531	100.694879889488	-0.457517176866531	14.9678573608398	1.48405379056931	0	1.60026735067368	277	-0.457517176866531	25.7015628814697
-0.45502695441246	100.696682929993	-0.45502695441246	14.9678573608398	1.4965540766716	0	1.61276763677597	277	-0.45502695441246	25.7015628814697
-0.452536731958389	100.698970258236	-0.452536731958389	14.9973192214966	1.5090543627739	0	1.62526792287827	277	-0.452536731958389	25.7015628814697
-0.449997663497925	100.701011717319	-0.449997663497925	14.9678573608398	1.52155464887619	0	1.63776820898056	277	-0.449997663497925	25.7015628814697
-0.447507441043854	100.702539086342	-0.447507441043854	14.9678573608398	1.53405493497849	0	1.65026849508286	277	-0.447507441043854	25.7015628814697
-0.445017218589783	100.703559815884	-0.445017218589783	14.9678573608398	1.54655522108078	0	1.66276878118515	277	-0.445017218589783	25.7015628814697
-0.442526996135712	100.703954696655	-0.442526996135712	14.9973192214966	1.55905550718307	0	1.67526906728745	277	-0.442526996135712	25.7015628814697
-0.440036773681641	100.704066455364	-0.440036773681641	14.9678573608398	1.57155579328537	0	1.68776935338974	277	-0.440036773681641	25.7015628814697
-0.437497705221176	100.703798234463	-0.437497705221176	14.9678573608398	1.58405607938766	0	1.70026963949203	277	-0.437497705221176	25.7015628814697
-0.435007482767105	100.703530013561	-0.435007482767105	14.9678573608398	1.59655636548996	0	1.71276992559433	278	-0.435007482767105	25.7015628814697
-0.432517260313034	100.7030159235	-0.432517260313034	14.9962072372437	1.60905665159225	0	1.72527021169662	277	-0.432517260313034	25.7015628814697
-0.430027037858963	100.702255964279	-0.430027037858963	14.9667444229126	1.62155693769455	0	1.73777049779892	277	-0.430027037858963	25.7015628814697
-0.427536815404892	100.701749324799	-0.427536815404892	14.9667444229126	1.63405722379684	0	1.75027078390121	277	-0.427536815404892	25.7015628814697
-0.424997746944427	100.701481103897	-0.424997746944427	14.9667444229126	1.64655750989914	0	1.76277107000351	277	-0.424997746944427	25.7015628814697
-0.422507524490356	100.701220333576	-0.422507524490356	14.9667444229126	1.65905779600143	0	1.7752713561058	277	-0.422507524490356	25.7015628814697
-0.420017302036285	100.700706243515	-0.420017302036285	14.9667444229126	1.67155808210373	0	1.7877716422081	277	-0.420017302036285	25.7015628814697
-0.417527079582214	100.700438022614	-0.417527079582214	14.9667444229126	1.68405836820602	0	1.80027192831039	277	-0.417527079582214	25.7015628814697
-0.415036857128143	100.699685513973	-0.415036857128143	14.9667444229126	1.69655865430832	0	1.81277221441269	277	-0.415036857128143	25.7015628814697
-0.412497788667679	100.698940455914	-0.412497788667679	14.9667444229126	1.70905894041061	0	1.82527250051498	277	-0.412497788667679	25.7015628814697
-0.410007566213608	100.698441267014	-0.410007566213608	14.9667444229126	1.72155922651291	0	1.83777278661728	277	-0.410007566213608	25.7015628814697
-0.407517343759537	100.698575377464	-0.407517343759537	14.9667444229126	1.7340595126152	0	1.85027307271957	277	-0.407517343759537	25.7015628814697
-0.405027121305466	100.698843598366	-0.405027121305466	14.9667444229126	1.7465597987175	0	1.86277335882187	277	-0.405027121305466	25.7015628814697
-0.402536898851395	100.699245929718	-0.402536898851395	14.9667444229126	1.75906008481979	0	1.87527364492416	277	-0.402536898851395	25.7015628814697
-0.39999783039093	100.69964826107	-0.39999783039093	14.9660043716431	1.77156037092209	0	1.88777393102646	277	-0.39999783039093	25.7015628814697
-0.397507607936859	100.699916481972	-0.397507607936859	14.9660043716431	1.78406065702438	0	1.90027421712875	277	-0.397507607936859	25.7015628814697
-0.395017385482788	100.700668990612	-0.395017385482788	14.9660043716431	1.79656094312668	0	1.91277450323105	277	-0.395017385482788	25.7015628814697
-0.392527163028717	100.701414048672	-0.392527163028717	14.9660043716431	1.80906122922897	0	1.92527478933334	277	-0.392527163028717	25.7015628814697
-0.390036940574646	100.701786577702	-0.390036940574646	14.9660043716431	1.82156151533127	0	1.93777507543564	277	-0.390036940574646	25.7015628814697
-0.387497872114182	100.701302289963	-0.387497872114182	14.9660043716431	1.83406180143356	0	1.95027536153793	277	-0.387497872114182	25.7015628814697
-0.38500764966011	100.700542330742	-0.38500764966011	14.9660043716431	1.84656208753586	0	1.96277564764023	277	-0.38500764966011	25.7015628814697
-0.382517427206039	100.699253380299	-0.382517427206039	14.9660043716431	1.85906237363815	0	1.97527593374252	277	-0.382517427206039	25.7015628814697
-0.380027204751968	100.697830319405	-0.380027204751968	14.9660043716431	1.87156265974045	0	1.98777621984482	277	-0.380027204751968	25.7015628814697
-0.377536982297897	100.695796310902	-0.377536982297897	14.9660043716431	1.88406294584274	0	2.00027650594711	277	-0.377536982297897	25.7015628814697
-0.374997913837433	100.693628191948	-0.374997913837433	14.9660043716431	1.89656323194504	0	2.01277679204941	277	-0.374997913837433	25.7015628814697
-0.372507691383362	100.691199302673	-0.372507691383362	14.9660043716431	1.90906351804733	0	2.0252770781517	277	-0.372507691383362	25.7015628814697
-0.370017468929291	100.688494741917	-0.370017468929291	14.9070844650269	1.92156380414963	0	2.037777364254	277	-0.370017468929291	25.7015628814697
-0.36752724647522	100.686140358448	-0.36752724647522	14.9660043716431	1.93406409025192	0	2.05027765035629	277	-0.36752724647522	25.7015628814697
-0.365037024021149	100.6835475564	-0.365037024021149	14.9660043716431	1.94656437635422	0	2.06277793645859	277	-0.365037024021149	25.7015628814697
-0.362497955560684	100.680977106094	-0.362497955560684	14.9660043716431	1.95906466245651	0	2.07527822256088	277	-0.362497955560684	25.7015628814697
-0.360007703304291	100.678540766239	-0.360007703304291	14.9660043716431	1.97156494855881	0	2.08777850866318	277	-0.360007703304291	25.7015628814697
-0.35751748085022	100.676983594894	-0.35751748085022	14.9660043716431	1.9840652346611	0	2.10027879476547	277	-0.35751748085022	25.7015628814697
-0.355027258396149	100.675292313099	-0.355027258396149	14.9652643203735	1.9965655207634	0	2.11277908086777	277	-0.355027258396149	25.7015628814697
-0.352537035942078	100.673861801624	-0.352537035942078	14.9660043716431	2.00906580686569	0	2.12527936697006	277	-0.352537035942078	25.7015628814697
-0.349997997283936	100.673101842403	-0.349997997283936	14.9660043716431	2.02156609296799	0	2.13777965307236	277	-0.349997997283936	25.7015628814697
-0.347507774829865	100.672341883183	-0.347507774829865	14.9660043716431	2.03406637907028	0	2.15027993917465	277	-0.347507774829865	25.7015628814697
-0.345017552375793	100.672364234924	-0.345017552375793	14.9660043716431	2.04656666517258	0	2.16278022527695	277	-0.345017552375793	25.7015628814697
-0.342527329921722	100.673139095306	-0.342527329921722	14.9652643203735	2.05906695127487	0	2.17528051137924	277	-0.342527329921722	25.7015628814697
-0.340037107467651	100.674159824848	-0.340037107467651	14.9652643203735	2.07156723737717	0	2.18778079748154	277	-0.340037107467651	25.7015628814697
-0.337498068809509	100.67518055439	-0.337498068809509	14.9660043716431	2.08406752347946	0	2.20028108358383	277	-0.337498068809509	25.7015628814697
-0.335007846355438	100.676096975803	-0.335007846355438	14.9660043716431	2.09656780958176	0	2.21278136968613	277	-0.335007846355438	25.7015628814697
-0.332517623901367	100.676633417606	-0.332517623901367	14.9652643203735	2.10906809568405	0	2.22528165578842	277	-0.332517623901367	25.7015628814697
-0.330027401447296	100.676596164703	-0.330027401447296	14.9652643203735	2.12156838178635	0	2.23778194189072	277	-0.330027401447296	25.7015628814697
-0.327537178993225	100.675851106644	-0.327537178993225	14.9652643203735	2.13406866788864	0	2.25028222799301	277	-0.327537178993225	25.7015628814697
-0.324998140335083	100.674830377102	-0.324998140335083	14.9652643203735	2.14656895399094	0	2.26278251409531	277	-0.324998140335083	25.7015628814697
-0.322507917881012	100.674003362656	-0.322507917881012	14.9652643203735	2.15906924009323	0	2.2752828001976	277	-0.322507917881012	25.7015628814697
-0.320017695426941	100.673250854015	-0.320017695426941	14.9652643203735	2.17156952619553	0	2.2877830862999	277	-0.320017695426941	25.7015628814697
-0.31752747297287	100.672490894794	-0.31752747297287	14.9652643203735	2.18406981229782	0	2.30028337240219	277	-0.31752747297287	25.7015628814697
-0.315037250518799	100.672379136086	-0.315037250518799	14.9652643203735	2.19657009840012	0	2.31278365850449	277	-0.315037250518799	25.7015628814697
-0.312498211860657	100.672647356987	-0.312498211860657	14.9652643203735	2.20907038450241	0	2.32528394460678	277	-0.312498211860657	25.7015628814697
-0.310007989406586	100.673221051693	-0.310007989406586	14.9652643203735	2.22157067060471	0	2.33778423070908	277	-0.310007989406586	25.7015628814697
-0.307517766952515	100.674502551556	-0.307517766952515	14.9652643203735	2.234070956707	0	2.35028451681137	277	-0.307517766952515	25.7015628814697
-0.305027544498444	100.675791501999	-0.305027544498444	14.9652643203735	2.2465712428093	0	2.36278480291367	277	-0.305027544498444	25.7015628814697
-0.302537322044373	100.677117705345	-0.302537322044373	14.9652643203735	2.25907152891159	0	2.37528508901596	277	-0.302537322044373	25.7015628814697
-0.29999828338623	100.678279995918	-0.29999828338623	14.9652643203735	2.27157181501389	0	2.38778537511826	277	-0.29999828338623	25.7015628814697
-0.297508060932159	100.679576396942	-0.297508060932159	14.9652643203735	2.28407210111618	0	2.40028566122055	277	-0.297508060932159	25.7015628814697
-0.295017838478088	100.680604577065	-0.295017838478088	14.9652643203735	2.29657238721848	0	2.41278594732285	277	-0.295017838478088	25.7015628814697
-0.292527616024017	100.681632757187	-0.292527616024017	14.9652643203735	2.30907267332077	0	2.42528623342514	277	-0.292527616024017	25.7015628814697
-0.290037393569946	100.682660937309	-0.290037393569946	14.9652643203735	2.32157295942307	0	2.43778651952744	277	-0.290037393569946	25.7015628814697
-0.287498354911804	100.68317502737	-0.287498354911804	14.9652643203735	2.33407324552536	0	2.45028680562973	277	-0.287498354911804	25.7015628814697
-0.285008132457733	100.68317502737	-0.285008132457733	14.9652643203735	2.34657353162766	0	2.46278709173203	277	-0.285008132457733	25.7015628814697
-0.282517910003662	100.68241506815	-0.282517910003662	14.9652643203735	2.35907381772995	0	2.47528737783432	277	-0.282517910003662	25.7015628814697
-0.280027687549591	100.681528449059	-0.280027687549591	14.9652643203735	2.37157410383224	0	2.48778766393662	277	-0.280027687549591	25.7015628814697
-0.27753746509552	100.680500268936	-0.27753746509552	14.9652643203735	2.38407438993454	0	2.50028795003891	277	-0.27753746509552	25.7015628814697
-0.274998426437378	100.679472088814	-0.274998426437378	14.9652643203735	2.39657467603683	0	2.5127882361412	277	-0.274998426437378	25.7015628814697
-0.272508203983307	100.678957998753	-0.272508203983307	14.9652643203735	2.40907496213913	0	2.5252885222435	277	-0.272508203983307	25.7015628814697
-0.270017981529236	100.679211318493	-0.270017981529236	14.9652643203735	2.42157524824142	0	2.53778880834579	277	-0.270017981529236	25.7015628814697
-0.267527759075165	100.679725408554	-0.267527759075165	14.9652643203735	2.43407553434372	0	2.55028909444809	277	-0.267527759075165	25.7015628814697
-0.265037536621094	100.679725408554	-0.265037536621094	14.9652643203735	2.44657582044601	0	2.56278938055038	277	-0.265037536621094	25.7015628814697
-0.262498497962952	100.679725408554	-0.262498497962952	14.9652643203735	2.45907610654831	0	2.57528966665268	277	-0.262498497962952	25.7015628814697
-0.260008275508881	100.679725408554	-0.260008275508881	14.9358043670654	2.4715763926506	0	2.58778995275497	277	-0.260008275508881	25.7015628814697
-0.25751805305481	100.679725408554	-0.25751805305481	14.8768854141235	2.4840766787529	0	2.60029023885727	277	-0.25751805305481	25.7015628814697
-0.255027830600739	100.679725408554	-0.255027830600739	14.9652643203735	2.49657696485519	0	2.61279052495956	277	-0.255027830600739	25.7015628814697
-0.252537608146667	100.679211318493	-0.252537608146667	14.9660043716431	2.50907725095749	0	2.62529081106186	278	-0.252537608146667	25.7015628814697
-0.249998569488525	100.67792981863	-0.249998569488525	14.9358043670654	2.52157753705978	0	2.63779109716415	277	-0.249998569488525	25.7015628814697
-0.247508347034454	100.677169859409	-0.247508347034454	14.9358043670654	2.53407782316208	0	2.65029138326645	277	-0.247508347034454	25.7015628814697
-0.245018124580383	100.677795708179	-0.245018124580383	14.9358043670654	2.54657810926437	0	2.66279166936874	277	-0.245018124580383	25.7015628814697
-0.242527902126312	100.67854821682	-0.242527902126312	14.9365434646606	2.55907839536667	0	2.67529195547104	277	-0.242527902126312	25.7015628814697
-0.240037679672241	100.67930072546	-0.240037679672241	14.9365434646606	2.57157868146896	0	2.68779224157333	277	-0.240037679672241	25.7015628814697
-0.237498641014099	100.680060684681	-0.237498641014099	14.9660043716431	2.58407896757126	0	2.70029252767563	277	-0.237498641014099	25.7015628814697
-0.235008418560028	100.680820643902	-0.235008418560028	14.9070844650269	2.59657925367355	0	2.71279281377792	277	-0.235008418560028	25.7015628814697
-0.232518196105957	100.681714713573	-0.232518196105957	14.9660043716431	2.60907953977585	0	2.72529309988022	277	-0.232518196105957	25.7015628814697
-0.230027973651886	100.682742893696	-0.230027973651886	14.9365434646606	2.62157982587814	0	2.73779338598251	277	-0.230027973651886	25.7015628814697
-0.227537751197815	100.683875381947	-0.227537751197815	14.9365434646606	2.63408011198044	0	2.75029367208481	278	-0.227537751197815	25.7015628814697
-0.224998712539673	100.684143602848	-0.224998712539673	14.9365434646606	2.64658039808273	0	2.7627939581871	277	-0.224998712539673	25.7015628814697
-0.222508490085602	100.684277713299	-0.222508490085602	14.9365434646606	2.65908068418503	0	2.7752942442894	277	-0.222508490085602	25.7015628814697
-0.220018267631531	100.68441182375	-0.220018267631531	14.9365434646606	2.67158097028732	0	2.78779453039169	277	-0.220018267631531	25.7015628814697
-0.21752804517746	100.68441182375	-0.21752804517746	14.9365434646606	2.68408125638962	0	2.80029481649399	277	-0.21752804517746	25.7015628814697
-0.215037822723389	100.68441182375	-0.215037822723389	14.9365434646606	2.69658154249191	0	2.81279510259628	278	-0.215037822723389	25.7015628814697
-0.212498784065247	100.6845459342	-0.212498784065247	14.9365434646606	2.70908182859421	0	2.82529538869858	277	-0.212498784065247	25.7015628814697
-0.210008561611176	100.6845459342	-0.210008561611176	14.9660043716431	2.7215821146965	0	2.83779567480087	277	-0.210008561611176	25.7015628814697
-0.207518339157104	100.68417340517	-0.207518339157104	14.9365434646606	2.7340824007988	0	2.85029596090317	277	-0.207518339157104	25.7015628814697
-0.205028116703033	100.684434175491	-0.205028116703033	14.9365434646606	2.74658268690109	0	2.86279624700546	278	-0.205028116703033	25.7015628814697
-0.202537894248962	100.684963166714	-0.202537894248962	14.9365434646606	2.75908297300339	0	2.87529653310776	278	-0.202537894248962	25.7015628814697
-0.19999885559082	100.685864686966	-0.19999885559082	14.9365434646606	2.77158325910568	0	2.88779681921005	277	-0.19999885559082	25.7015628814697
-0.197508633136749	100.687146186829	-0.197508633136749	14.9365434646606	2.78408354520798	0	2.90029710531235	278	-0.197508633136749	25.7015628814697
-0.195018410682678	100.688561797142	-0.195018410682678	14.9365434646606	2.79658383131027	0	2.91279739141464	277	-0.195018410682678	25.7015628814697
-0.192528188228607	100.690349936485	-0.192528188228607	14.9365434646606	2.80908411741257	0	2.92529767751694	278	-0.192528188228607	25.7015628814697
-0.190037965774536	100.692644715309	-0.190037965774536	14.9365434646606	2.82158440351486	0	2.93779796361923	278	-0.190037965774536	25.7015628814697
-0.187498927116394	100.694939494133	-0.187498927116394	14.9365434646606	2.83408468961716	0	2.95029824972153	277	-0.187498927116394	25.7015628814697
-0.185008704662323	100.69765150547	-0.185008704662323	14.9372835159302	2.84658497571945	0	2.96279853582382	278	-0.185008704662323	25.7015628814697
-0.182518482208252	100.700095295906	-0.182518482208252	14.9372835159302	2.85908526182175	0	2.97529882192612	278	-0.182518482208252	25.7015628814697
-0.180028259754181	100.703313946724	-0.180028259754181	14.9372835159302	2.87158554792404	0	2.98779910802841	278	-0.180028259754181	25.7015628814697
-0.17753803730011	100.706420838833	-0.17753803730011	14.9667444229126	2.88408583402634	0	3.00029939413071	277	-0.17753803730011	25.7015628814697
-0.174998998641968	100.709527730942	-0.174998998641968	14.9078197479248	2.89658612012863	0	3.012799680233	277	-0.174998998641968	25.7015628814697
-0.172508776187897	100.712612271309	-0.172508776187897	14.9372835159302	2.90908640623093	0	3.0252999663353	278	-0.172508776187897	25.7015628814697
-0.170018553733826	100.715190172195	-0.170018553733826	14.9372835159302	2.92158669233322	0	3.03780025243759	277	-0.170018553733826	25.7015628814697
-0.167528331279755	100.717142224312	-0.167528331279755	14.9372835159302	2.93408697843552	0	3.05030053853989	278	-0.167528331279755	25.7015628814697
-0.165038108825684	100.718423724175	-0.165038108825684	14.9372835159302	2.94658726453781	0	3.06280082464218	277	-0.165038108825684	25.7015628814697
-0.162499070167542	100.720219314098	-0.162499070167542	14.9372835159302	2.95908755064011	0	3.07530111074448	277	-0.162499070167542	25.7015628814697
-0.16000884771347	100.721105933189	-0.16000884771347	14.9372835159302	2.9715878367424	0	3.08780139684677	278	-0.16000884771347	25.7015628814697
-0.157518625259399	100.72236508131	-0.157518625259399	14.9372835159302	2.9840881228447	0	3.10030168294907	278	-0.157518625259399	25.7015628814697
-0.155028402805328	100.724004209042	-0.155028402805328	14.9372835159302	2.99658840894699	0	3.11280196905136	278	-0.155028402805328	25.7015628814697
-0.152538180351257	100.725017488003	-0.152538180351257	14.9372835159302	3.00908869504929	0	3.12530225515366	277	-0.152538180351257	25.7015628814697
-0.149999141693115	100.726030766964	-0.149999141693115	14.9372835159302	3.02158898115158	0	3.13780254125595	278	-0.149999141693115	25.7015628814697
-0.147508919239044	100.727938115597	-0.147508919239044	14.9372835159302	3.03408926725388	0	3.15030187368393	278	-0.147508919239044	25.7015628814697
-0.145018696784973	100.729711353779	-0.145018696784973	14.9372835159302	3.04658955335617	0	3.16280120611191	278	-0.145018696784973	25.7015628814697
-0.142528474330902	100.730381906033	-0.142528474330902	14.9372835159302	3.05908983945847	0	3.17530053853989	278	-0.142528474330902	25.7015628814697
-0.140038251876831	100.730650126934	-0.140038251876831	14.9372835159302	3.07159012556076	0	3.18779987096787	277	-0.140038251876831	25.7015628814697
-0.137499213218689	100.730404257774	-0.137499213218689	14.9383926391602	3.08409041166306	0	3.20029920339584	278	-0.137499213218689	25.7015628814697
-0.135008990764618	100.729651749134	-0.135008990764618	14.9372835159302	3.09659069776535	0	3.21279853582382	278	-0.135008990764618	25.7015628814697
-0.132518768310547	100.728906691074	-0.132518768310547	14.9383926391602	3.10909098386765	0	3.2252978682518	278	-0.132518768310547	25.7015628814697
-0.130028545856476	100.728295743465	-0.130028545856476	14.9383926391602	3.12159126996994	0	3.23779720067978	278	-0.130028545856476	25.7015628814697
-0.127538323402405	100.727818906307	-0.127538323402405	14.9383926391602	3.13409155607224	0	3.25029653310776	277	-0.127538323402405	25.7015628814697
-0.124999284744263	100.72772949934	-0.124999284744263	14.9383926391602	3.14659112691879	0	3.26279586553574	278	-0.124999284744263	25.7015628814697
-0.122509062290192	100.728623569012	-0.122509062290192	14.9383926391602	3.15909045934677	0	3.27529519796371	277	-0.122509062290192	25.7015628814697
-0.120018839836121	100.729152560234	-0.120018839836121	14.9383926391602	3.17158979177475	0	3.28779453039169	278	-0.120018839836121	25.7015628814697
-0.11752861738205	100.729547441006	-0.11752861738205	14.9383926391602	3.18408912420273	0	3.30029386281967	278	-0.11752861738205	25.7015628814697
-0.115038394927979	100.729681551456	-0.115038394927979	14.9383926391602	3.19658845663071	0	3.31279319524765	277	-0.115038394927979	25.7015628814697
-0.112499356269836	100.729681551456	-0.112499356269836	14.9383926391602	3.20908778905869	0	3.32529252767563	277	-0.112499356269836	25.7015628814697
-0.110009133815765	100.729547441006	-0.110009133815765	14.9383926391602	3.22158712148666	0	3.33779186010361	278	-0.110009133815765	25.7015628814697
-0.107518911361694	100.729279220104	-0.107518911361694	14.9383926391602	3.23408645391464	0	3.35029119253159	278	-0.107518911361694	25.7015628814697
-0.105028688907623	100.729145109653	-0.105028688907623	14.9383926391602	3.24658578634262	0	3.36279052495956	278	-0.105028688907623	25.7015628814697
-0.102538466453552	100.72810202837	-0.102538466453552	14.9383926391602	3.2590851187706	0	3.37528985738754	277	-0.102538466453552	25.7015628814697
-0.0999994277954102	100.728213787079	-0.0999994277954102	14.9383926391602	3.27158445119858	0	3.38778918981552	278	-0.0999994277954102	25.7015628814697
-0.0975092053413391	100.728616118431	-0.0975092053413391	14.9383926391602	3.28408378362656	0	3.4002885222435	277	-0.0975092053413391	25.7015628814697
-0.0950189828872681	100.729145109653	-0.0950189828872681	14.9383926391602	3.29658311605453	0	3.41278785467148	278	-0.0950189828872681	25.7015628814697
-0.092528760433197	100.730426609516	-0.092528760433197	14.9391298294067	3.30908244848251	0	3.42528718709946	277	-0.092528760433197	25.7015628814697
-0.090038537979126	100.732244551182	-0.090038537979126	14.9391298294067	3.32158178091049	0	3.43778651952744	277	-0.090038537979126	25.7015628814697
-0.0874994993209839	100.732885301113	-0.0874994993209839	14.9391298294067	3.33408111333847	0	3.45028585195541	278	-0.0874994993209839	25.7015628814697
-0.0850092768669128	100.73521733284	-0.0850092768669128	14.9391298294067	3.34658044576645	0	3.46278518438339	278	-0.0850092768669128	25.7015628814697
-0.0825190544128418	100.736774504185	-0.0825190544128418	14.9391298294067	3.35907977819443	0	3.47528451681137	278	-0.0825190544128418	25.7015628814697
-0.0800288319587708	100.73859244585	-0.0800288319587708	14.9391298294067	3.37157911062241	0	3.48778384923935	277	-0.0800288319587708	25.7015628814697
-0.0775386095046997	100.740633904934	-0.0775386095046997	14.9391298294067	3.38407844305038	0	3.50028318166733	278	-0.0775386095046997	25.7015628814697
-0.0749995708465576	100.741788744926	-0.0749995708465576	14.9391298294067	3.39657777547836	0	3.51278251409531	278	-0.0749995708465576	25.7015628814697
-0.0725093483924866	100.744500756264	-0.0725093483924866	14.9391298294067	3.40907710790634	0	3.52528184652328	277	-0.0725093483924866	25.7015628814697
-0.0700191259384155	100.746169686317	-0.0700191259384155	14.9391298294067	3.42157644033432	0	3.53778117895126	278	-0.0700191259384155	25.7015628814697
-0.0675289034843445	100.747458636761	-0.0675289034843445	14.9391298294067	3.4340757727623	0	3.55028051137924	277	-0.0675289034843445	25.7015628814697
-0.0650386810302734	100.751325488091	-0.0650386810302734	14.9391298294067	3.44657510519028	0	3.56277984380722	277	-0.0650386810302734	25.7015628814697
-0.0624996423721313	100.752606987953	-0.0624996423721313	14.9391298294067	3.45907443761826	0	3.5752791762352	277	-0.0624996423721313	25.7015628814697
-0.0600094199180603	100.755050778389	-0.0600094199180603	14.9391298294067	3.47157377004623	0	3.58777850866318	278	-0.0600094199180603	25.7015628814697
-0.0575191974639893	100.757241249084	-0.0575191974639893	14.9391298294067	3.48407310247421	0	3.60027784109116	278	-0.0575191974639893	25.7015628814697
-0.0550289750099182	100.758135318756	-0.0550289750099182	14.9391298294067	3.49657243490219	0	3.61277717351913	277	-0.0550289750099182	25.7015628814697
-0.0525387525558472	100.758522748947	-0.0525387525558472	14.9398717880249	3.50907176733017	0	3.62527650594711	278	-0.0525387525558472	25.7015628814697
-0.0499997138977051	100.758522748947	-0.0499997138977051	14.9391298294067	3.52157109975815	0	3.63777583837509	277	-0.0499997138977051	25.7015628814697
-0.047509491443634	100.757643580437	-0.047509491443634	14.9398717880249	3.53407043218613	0	3.65027517080307	278	-0.047509491443634	25.7015628814697
-0.045019268989563	100.755721330643	-0.045019268989563	14.9398717880249	3.54656976461411	0	3.66277450323105	278	-0.045019268989563	25.7015628814697
-0.0425290465354919	100.755453109741	-0.0425290465354919	14.9398717880249	3.55906909704208	0	3.67527383565903	277	-0.0425290465354919	25.7015628814697
-0.0400388240814209	100.754290819168	-0.0400388240814209	14.9398717880249	3.57156842947006	0	3.68777316808701	277	-0.0400388240814209	25.7015628814697
-0.0374997854232788	100.753515958786	-0.0374997854232788	14.9398717880249	3.58406776189804	0	3.70027250051498	277	-0.0374997854232788	25.7015628814697
-0.0350095629692078	100.751966238022	-0.0350095629692078	14.9398717880249	3.59656709432602	0	3.71277183294296	278	-0.0350095629692078	25.7015628814697
-0.0325193405151367	100.750774145126	-0.0325193405151367	14.9398717880249	3.609066426754	0	3.72527116537094	278	-0.0325193405151367	25.7015628814697
-0.0300291180610657	100.750371813774	-0.0300291180610657	14.9398717880249	3.62156575918198	0	3.73777049779892	277	-0.0300291180610657	25.7015628814697
-0.0275388956069946	100.74956715107	-0.0275388956069946	14.9398717880249	3.63406509160995	0	3.7502698302269	278	-0.0275388956069946	25.7015628814697
-0.0249998569488525	100.749030709267	-0.0249998569488525	14.9398717880249	3.64656442403793	0	3.76276916265488	277	-0.0249998569488525	25.7015628814697
-0.0225096344947815	100.748389959335	-0.0225096344947815	14.9398717880249	3.65906375646591	0	3.77526849508286	278	-0.0225096344947815	25.7015628814697
-0.0200194120407104	100.746713578701	-0.0200194120407104	14.9398717880249	3.67156308889389	0	3.78776782751083	277	-0.0200194120407104	25.7015628814697
-0.0175291895866394	100.746333599091	-0.0175291895866394	14.9693365097046	3.68406242132187	0	3.80026715993881	277	-0.0175291895866394	25.7015628814697
-0.0150389671325684	100.74582695961	-0.0150389671325684	14.9398717880249	3.69656175374985	0	3.81276649236679	278	-0.0150389671325684	25.7015628814697
-0.0124999284744263	100.745022296906	-0.0124999284744263	14.9398717880249	3.70906108617783	0	3.82526582479477	277	-0.0124999284744263	25.7015628814697
-0.0100097060203552	100.744239985943	-0.0100097060203552	14.9406089782715	3.7215604186058	0	3.83776515722275	278	-0.0100097060203552	25.7015628814697
-0.00751948356628418	100.743189454079	-0.00751948356628418	14.9398717880249	3.73405975103378	0	3.85026448965073	277	-0.00751948356628418	25.7015628814697
-0.00502926111221313	100.742414593697	-0.00502926111221313	14.9398717880249	3.74655908346176	0	3.8627638220787	277	-0.00502926111221313	25.7015628814697
-0.00253903865814209	100.740730762482	-0.00253903865814209	14.9398717880249	3.75905841588974	0	3.87526315450668	278	-0.00253903865814209	25.7015628814697
0	100.739434361458	0	14.9406089782715	3.77155774831772	0	3.88776248693466	278	0	25.7015628814697
0.00249022245407104	100.738525390625	0.00249022245407104	14.9406089782715	3.7840570807457	0	3.90026181936264	278	0.00249022245407104	25.7015628814697
0.00517576932907104	100.738525390625	0.00517576932907104	14.9406089782715	3.79655641317368	0	3.91276115179062	277	0.00517576932907104	25.7015628814697
0.00517576932907104	100.738525390625	0.00517576932907104	14.9406089782715	3.80905574560165	0	3.9252604842186	277	0.00517576932907104	25.7015628814697
0.00517576932907104	75.5550786852837	0.00517576932907104	14.9406089782715	3.82155507802963	0	3.93775981664658	277	0.00517576932907104	25.7015628814697
0.008056640625	56.6702000796795	0.008056640625	14.9406089782715	3.83405441045761	0	3.95025914907455	277	0.008056640625	25.7015628814697
0.008056640625	56.6702000796795	0.008056640625	14.9406089782715	3.84655374288559	0	3.96275848150253	278	0.008056640625	25.7015628814697
0.00869143009185791	56.6702000796795	0.00869143009185791	14.9406089782715	3.85905307531357	0	3.97525781393051	277	0.00869143009185791	25.7015628814697
0.0102539658546448	50.3758303821087	0.0102539658546448	14.9406089782715	3.87155240774155	0	3.98775714635849	277	0.0102539658546448	25.7015628814697
0.0127441883087158	37.7885289490223	0.0127441883087158	14.9406089782715	3.88405174016953	0	4.00025647878647	277	0.0127441883087158	25.7015628814697
0.0152832269668579	25.2038054168224	0.0152832269668579	14.9406089782715	3.8965510725975	0	4.01275581121445	278	0.0152832269668579	25.7015628814697
0.017773449420929	12.6199703663588	0.017773449420929	14.9406089782715	3.90905040502548	0	4.02525514364243	278	0.017773449420929	25.7015628814697
0.020263671875	0.0369146109733265	0.020263671875	14.9406089782715	3.92154973745346	0	4.0377544760704	277	0.020263671875	25.7015628814697
0.022753894329071	0.0421980694227386	0.022753894329071	14.9406089782715	3.93404906988144	0	4.05025380849838	277	0.022753894329071	25.7015628814697
0.0252441167831421	0.04774688204634	0.0252441167831421	14.9406089782715	3.94654840230942	0	4.06275314092636	277	0.0252441167831421	25.7015628814697
0.0277831554412842	0.0524059832969215	0.0277831554412842	14.9406089782715	3.9590477347374	0	4.07525247335434	278	0.0277831554412842	25.7015628814697
0.0302733778953552	0.0562626701139379	0.0302733778953552	14.9406089782715	3.97154706716537	0	4.08775180578232	278	0.0302733778953552	25.7015628814697
0.0327636003494263	0.0571750679227989	0.0327636003494263	14.9417190551758	3.98404639959335	0	4.1002511382103	277	0.0327636003494263	25.7015628814697
0.0352538228034973	0.0555088518012781	0.0352538228034973	14.9417190551758	3.99654573202133	0	4.11275047063828	278	0.0352538228034973	25.7015628814697
0.0377440452575684	0.0519369750691112	0.0377440452575684	14.9417190551758	4.00904506444931	0	4.12524980306625	277	0.0377440452575684	25.7015628814697
0.0402830839157104	0.0470547201985028	0.0402830839157104	14.9417190551758	4.02154439687729	0	4.13774913549423	278	0.0402830839157104	25.7015628814697
0.0427733063697815	0.040373473893851	0.0427733063697815	14.9417190551758	4.03404372930527	0	4.15024846792221	277	0.0427733063697815	25.7015628814697
0.0452635288238525	0.0333168318320531	0.0452635288238525	14.9417190551758	4.04654306173325	0	4.16274780035019	277	0.0452635288238525	25.7015628814697
0.0477537512779236	0.0263312740571564	0.0477537512779236	14.9417190551758	4.05904239416122	0	4.17524713277817	278	0.0477537512779236	25.7015628814697
0.0502439737319946	0.0188781232282054	0.0502439737319946	14.9417190551758	4.0715417265892	0	4.18774646520615	278	0.0502439737319946	25.7015628814697
0.0527830123901367	0.0116448873086483	0.0527830123901367	14.9417190551758	4.08404105901718	0	4.20024579763412	278	0.0527830123901367	25.7015628814697
0.0552732348442078	0.00393108985008439	0.0552732348442078	14.9417190551758	4.09654039144516	0	4.2127451300621	278	0.0552732348442078	25.7015628814697
0.0577634572982788	-0.00394468406739179	0.0577634572982788	14.9417190551758	4.10903972387314	0	4.22524446249008	278	0.0577634572982788	25.7015628814697
0.0602536797523499	-0.0111313584056916	0.0602536797523499	14.9417190551758	4.12153905630112	0	4.23774379491806	278	0.0602536797523499	25.7015628814697
0.0627439022064209	-0.0182098392542684	0.0627439022064209	14.9417190551758	4.1340383887291	0	4.25024312734604	278	0.0627439022064209	25.7015628814697
0.065282940864563	-0.0246395848080283	0.065282940864563	14.9417190551758	4.14653772115707	0	4.26274245977402	278	0.065282940864563	25.7015628814697
0.067773163318634	-0.0303833694488276	0.067773163318634	14.9417190551758	4.15903705358505	0	4.275241792202	277	0.067773163318634	25.7015628814697
0.0702633857727051	-0.0356595955963712	0.0702633857727051	14.9417190551758	4.17153638601303	0	4.28774112462997	278	0.0702633857727051	25.7015628814697
0.0727536082267761	-0.04040677958983	0.0727536082267761	14.9417190551758	4.18403571844101	0	4.30024045705795	278	0.0727536082267761	25.7015628814697
0.0752438306808472	-0.0445359219156671	0.0752438306808472	14.9417190551758	4.19653505086899	0	4.31273978948593	278	0.0752438306808472	25.7015628814697
0.0777828693389893	-0.0472412575618364	0.0777828693389893	14.9417190551758	4.20903438329697	0	4.32523912191391	278	0.0777828693389893	25.7015628814697
0.0802730917930603	-0.0497265609737951	0.0802730917930603	14.9417190551758	4.22153371572495	0	4.33773845434189	278	0.0802730917930603	25.7015628814697
0.0827633142471313	-0.0512782899022568	0.0827633142471313	14.942458152771	4.23403304815292	0	4.35023778676987	278	0.0827633142471313	25.7015628814697
0.0852535367012024	-0.0529659446328878	0.0852535367012024	14.942458152771	4.2465323805809	0	4.36273711919785	278	0.0852535367012024	25.7015628814697
0.0877437591552734	-0.0551406483282335	0.0877437591552734	14.942458152771	4.25903171300888	0	4.37523645162582	278	0.0877437591552734	25.7015628814697
0.0902827978134155	-0.057316978200106	0.0902827978134155	14.942458152771	4.27153104543686	0	4.3877357840538	278	0.0902827978134155	25.7015628814697
0.0927730202674866	-0.0594933117099572	0.0927730202674866	14.942458152771	4.28403037786484	0	4.40023511648178	277	0.0927730202674866	25.7015628814697
0.0952632427215576	-0.0615353492321447	0.0952632427215576	14.942458152771	4.29652971029282	0	4.41273444890976	278	0.0952632427215576	25.7015628814697
0.0977534651756287	-0.0635773831163533	0.0977534651756287	14.942458152771	4.30902904272079	0	4.42523378133774	278	0.0977534651756287	25.7015628814697
0.1002436876297	-0.0654867399134673	0.1002436876297	14.942458152771	4.32152837514877	0	4.43773311376572	278	0.1002436876297	25.7015628814697
0.102782726287842	-0.0676582640153356	0.102782726287842	14.942458152771	4.33402770757675	0	4.4502324461937	278	0.102782726287842	25.7015628814697
0.105272948741913	-0.0695627968525514	0.105272948741913	14.942458152771	4.34652704000473	0	4.46273177862167	277	0.105272948741913	25.7015628814697
0.107763171195984	-0.0708475927240215	0.107763171195984	14.942458152771	4.35902637243271	0	4.47523111104965	278	0.107763171195984	25.7015628814697
0.110253393650055	-0.0726210855646059	0.110253393650055	14.942458152771	4.37152570486069	0	4.48773044347763	278	0.110253393650055	25.7015628814697
0.112743616104126	-0.0746567311580293	0.112743616104126	14.942458152771	4.38402503728867	0	4.50022977590561	278	0.112743616104126	25.7015628814697
0.115282654762268	-0.0772263665567152	0.115282654762268	14.942458152771	4.39652436971664	0	4.51272910833359	278	0.115282654762268	25.7015628814697
0.117772877216339	-0.0797960092313588	0.117772877216339	14.942458152771	4.40902370214462	0	4.52522844076157	277	0.117772877216339	25.7015628814697
0.12026309967041	-0.0822329748189077	0.12026309967041	14.942458152771	4.4215230345726	0	4.53772777318954	278	0.12026309967041	25.7015628814697
0.122753322124481	-0.0837864354252815	0.122753322124481	14.942458152771	4.43402236700058	0	4.55022710561752	278	0.122753322124481	25.7015628814697
0.125243544578552	-0.086184598330874	0.125243544578552	14.942458152771	4.44652169942856	0	4.5627264380455	278	0.125243544578552	25.7015628814697
0.127782583236694	-0.0882947133504786	0.127782583236694	14.942458152771	4.45902103185654	0	4.57522577047348	278	0.127782583236694	25.7015628814697
0.130272805690765	-0.089493791165296	0.130272805690765	14.9431982040405	4.47152036428452	0	4.58772510290146	278	0.130272805690765	25.7015628814697
0.132763028144836	-0.0902964166016318	0.132763028144836	14.9431982040405	4.48401969671249	0	4.60022443532944	278	0.132763028144836	25.7015628814697
0.135253250598907	-0.0905650376807898	0.135253250598907	14.9431982040405	4.49651902914047	0	4.61272376775742	278	0.135253250598907	25.7015628814697
0.137743473052979	-0.0908336587599479	0.137743473052979	14.9431982040405	4.50901836156845	0	4.62522310018539	278	0.137743473052979	25.7015628814697
0.140282571315765	-0.0911022725631483	0.140282571315765	14.9431982040405	4.52151769399643	0	4.63772243261337	277	0.140282571315765	25.7015628814697
0.142772853374481	-0.0913708863663487	0.142772853374481	14.9431982040405	4.53401702642441	0	4.65022176504135	277	0.142772853374481	25.7015628814697
0.145263135433197	-0.0907947978703305	0.145263135433197	14.9431982040405	4.54651635885239	0	4.66272109746933	278	0.145263135433197	25.7015628814697
0.147753417491913	-0.0905067572603002	0.147753417491913	14.9431982040405	4.55901569128037	0	4.67522042989731	278	0.147753417491913	25.7015628814697
0.150243699550629	-0.0897526770131662	0.150243699550629	14.9431982040405	4.57151502370834	0	4.68771976232529	278	0.150243699550629	25.7015628814697
0.152782738208771	-0.0884645996848121	0.152782738208771	14.9431982040405	4.58401435613632	0	4.70021909475327	278	0.152782738208771	25.7015628814697
0.155273020267487	-0.0870422154548578	0.155273020267487	14.9431982040405	4.5965136885643	0	4.71271842718124	278	0.155273020267487	25.7015628814697
0.157763302326202	-0.0854855243233033	0.157763302326202	14.9431982040405	4.60901302099228	0	4.72521775960922	278	0.157763302326202	25.7015628814697
0.160253584384918	-0.0839288259157911	0.160253584384918	14.9431982040405	4.62151235342026	0	4.7377170920372	278	0.160253584384918	25.7015628814697
0.162743866443634	-0.0823721347842366	0.162743866443634	14.9431982040405	4.63401168584824	0	4.75021642446518	278	0.162743866443634	25.7015628814697
0.165282905101776	-0.0810840574558824	0.165282905101776	14.9431982040405	4.64651101827621	0	4.76271575689316	277	0.165282905101776	25.7015628814697
0.167773187160492	-0.0795273663243279	0.167773187160492	14.9431982040405	4.65901035070419	0	4.77521508932114	278	0.167773187160492	25.7015628814697
0.170263469219208	-0.0787247481639497	0.170263469219208	14.9431982040405	4.67150968313217	0	4.78771442174912	278	0.170263469219208	25.7015628814697
0.172753751277924	-0.0780596819822676	0.172753751277924	14.9431982040405	4.68400901556015	0	4.80021375417709	278	0.172753751277924	25.7015628814697
0.175244033336639	-0.0775289299781434	0.175244033336639	14.9431982040405	4.69650834798813	0	4.81271308660507	278	0.175244033336639	25.7015628814697
0.177783071994781	-0.0770014084991999	0.177783071994781	14.9439373016357	4.70900768041611	0	4.82521241903305	277	0.177783071994781	25.7015628814697
0.180273354053497	-0.0757198358769529	0.180273354053497	14.9439373016357	4.72150701284409	0	4.83771175146103	278	0.180273354053497	25.7015628814697
0.182763636112213	-0.0744382632547058	0.182763636112213	14.9439373016357	4.73400634527206	0	4.85021108388901	278	0.182763636112213	25.7015628814697
0.185253918170929	-0.0726194703020155	0.185253918170929	14.9439373016357	4.74650567770004	0	4.86271041631699	278	0.185253918170929	25.7015628814697
0.187744200229645	-0.0710692984284833	0.187744200229645	14.9439373016357	4.75900501012802	0	4.87520974874496	278	0.187744200229645	25.7015628814697
0.190283238887787	-0.0695191120030358	0.190283238887787	14.9439373016357	4.771504342556	0	4.88770908117294	277	0.190283238887787	25.7015628814697
0.192773520946503	-0.0678556825732812	0.192773520946503	14.9439373016357	4.78400367498398	0	4.90020841360092	278	0.192773520946503	25.7015628814697
0.195263803005219	-0.0656825432088226	0.195263803005219	14.9439373016357	4.79650300741196	0	4.9127077460289	278	0.195263803005219	25.7015628814697
0.197754085063934	-0.0633718809694983	0.197754085063934	14.9439373016357	4.80900233983994	0	4.92520707845688	278	0.197754085063934	25.7015628814697
0.20024436712265	-0.0615482858847827	0.20024436712265	14.9439373016357	4.82150167226791	0	4.93770641088486	278	0.20024436712265	25.7015628814697
0.202783405780792	-0.0592149990552571	0.202783405780792	14.9439373016357	4.83400100469589	0	4.95020574331284	277	0.202783405780792	25.7015628814697
0.205273687839508	-0.0563995490665548	0.205273687839508	14.9439373016357	4.84650033712387	0	4.96270507574081	278	0.205273687839508	25.7015628814697
0.207763969898224	-0.0530760335095692	0.207763969898224	14.9439373016357	4.85899966955185	0	4.97520440816879	278	0.207763969898224	25.7015628814697
0.21025425195694	-0.0497525215905625	0.21025425195694	14.9439373016357	4.87149900197983	0	4.98770374059677	278	0.21025425195694	25.7015628814697
0.212744534015656	-0.0468044163426384	0.212744534015656	14.9439373016357	4.88399833440781	0	5.00034946203232	277	0.212744534015656	25.7015628814697
0.215283572673798	-0.0442317177657969	0.215283572673798	14.9450483322144	4.89649766683578	0	5.00396293401718	279	0.215283572673798	25.6546878814697
0.217773854732513	-0.0419276220782194	0.217773854732513	14.9450483322144	4.90899699926376	0	5.01138442754745	275	0.217773854732513	25.6546878814697
0.220264136791229	-0.039890506741358	0.220264136791229	14.9450483322144	4.92149633169174	0	5.02388375997543	252	0.220264136791229	25.6546878814697
0.222754418849945	-0.0383630831493065	0.222754418849945	14.9450483322144	4.93399566411972	0	5.03638309240341	245	0.222754418849945	25.6546878814697
0.225244700908661	-0.0375864292436745	0.225244700908661	14.9450483322144	4.9464949965477	0	5.04888242483139	252	0.225244700908661	25.6546878814697
0.227783739566803	-0.0373178409063257	0.227783739566803	14.9450483322144	4.95899432897568	0	5.06138175725937	256	0.227783739566803	25.6546878814697
0.230274021625519	-0.0370492489309981	0.230274021625519	14.9450483322144	4.97149366140366	0	5.07388108968735	260	0.230274021625519	25.6546878814697
0.232764303684235	-0.0380686105927452	0.232764303684235	14.9450483322144	4.98399299383163	0	5.08638042211533	263	0.232764303684235	25.6546878814697
0.23525458574295	-0.0399730452045333	0.23525458574295	14.9155702590942	4.99649232625961	0	5.0988797545433	265	0.23525458574295	25.6546878814697
0.237744867801666	-0.0422787597926799	0.237744867801666	14.9450483322144	5.00493949651718	0	5.11137908697128	267	0.237744867801666	25.6546878814697
0.240283906459808	-0.0450051775260363	0.240283906459808	14.9450483322144	5.00596469640732	0	5.12387841939926	268	0.240283906459808	25.6546878814697
0.242774188518524	-0.0477979374409188	0.242774188518524	14.9450483322144	5.00816196203232	0	5.13637775182724	270	0.242774188518524	25.6546878814697
0.24526447057724	-0.0508803386765067	0.24526447057724	14.9450483322144	5.0201730132103	0	5.14887708425522	271	0.24526447057724	25.6546878814697
0.247754752635956	-0.0544514005014207	0.247754752635956	14.9155702590942	5.03267234563828	0	5.1613764166832	272	0.247754752635956	25.6546878814697
0.250245034694672	-0.0586891364946496	0.250245034694672	14.8271379470825	5.04517167806625	0	5.17387574911118	273	0.250245034694672	25.6546878814697
0.252784073352814	-0.0622813095105812	0.252784073352814	14.9163084030151	5.05767101049423	0	5.18637508153915	273	0.252784073352814	25.6546878814697
0.25527435541153	-0.0652537783025764	0.25527435541153	14.9163084030151	5.07017034292221	0	5.19887441396713	274	0.25527435541153	25.6546878814697
0.257764637470245	-0.0678249707561918	0.257764637470245	14.8868284225464	5.08266967535019	0	5.21137374639511	274	0.257764637470245	25.6546878814697
0.260254919528961	-0.0702408360666595	0.260254919528961	14.9163084030151	5.09516900777817	0	5.22387307882309	275	0.260254919528961	25.6546878814697
0.262745201587677	-0.0725903591956012	0.262745201587677	14.9163084030151	5.10766834020615	0	5.23637241125107	275	0.262745201587677	25.6546878814697
0.265284240245819	-0.0746502482797951	0.265284240245819	14.9163084030151	5.12016767263412	0	5.24887174367905	275	0.265284240245819	25.6546878814697
0.267774522304535	-0.0762214622227475	0.267774522304535	14.9163084030151	5.1326670050621	0	5.26137107610703	275	0.267774522304535	25.6546878814697
0.270264804363251	-0.077260316174943	0.270264804363251	14.9163084030151	5.14516633749008	0	5.273870408535	275	0.270264804363251	25.6546878814697
0.272755086421967	-0.077656761277467	0.272755086421967	14.8868284225464	5.15766566991806	0	5.28636974096298	276	0.272755086421967	25.6546878814697
0.275245368480682	-0.0779221372795291	0.275245368480682	14.9163084030151	5.17016500234604	0	5.29886907339096	276	0.275245368480682	25.6546878814697
0.277784407138824	-0.0781875132815912	0.277784407138824	14.9163084030151	5.18266433477402	0	5.31136840581894	275	0.277784407138824	25.6546878814697
0.28027468919754	-0.0781875132815912	0.28027468919754	14.9457874298096	5.195163667202	0	5.32386773824692	276	0.28027468919754	25.6546878814697
0.282764971256256	-0.0780548216425814	0.282764971256256	14.9163084030151	5.20766299962997	0	5.3363670706749	276	0.282764971256256	25.6546878814697
0.285255253314972	-0.077282966230996	0.285255253314972	14.917046546936	5.22016233205795	0	5.34886640310287	276	0.285255253314972	25.6546878814697
0.287745535373688	-0.0761340779718012	0.287745535373688	14.917046546936	5.23266166448593	0	5.36136573553085	276	0.287745535373688	25.6546878814697
0.29028457403183	-0.0747181984479539	0.29028457403183	14.917046546936	5.24516099691391	0	5.37386506795883	276	0.29028457403183	25.6546878814697
0.292774856090546	-0.0731680192984641	0.292774856090546	14.917046546936	5.25766032934189	0	5.38636440038681	276	0.292774856090546	25.6546878814697
0.295265138149261	-0.0711324100848287	0.295265138149261	14.917046546936	5.27015966176987	0	5.39886373281479	276	0.295265138149261	25.6546878814697
0.297755420207977	-0.0688281943439506	0.297755420207977	14.917046546936	5.28265899419785	0	5.41136306524277	276	0.297755420207977	25.6546878814697
0.300245702266693	-0.0665239786030725	0.300245702266693	14.917046546936	5.29515832662582	0	5.42386239767075	276	0.300245702266693	25.6546878814697
0.302784740924835	-0.0640870857750997	0.302784740924835	14.917046546936	5.3076576590538	0	5.43636173009872	276	0.302784740924835	25.6546878814697
0.305275022983551	-0.0622893712716177	0.305275022983551	14.917046546936	5.32015699148178	0	5.4488610625267	276	0.305275022983551	25.6546878814697
0.307765305042267	-0.0608686641498934	0.307765305042267	14.917046546936	5.33265632390976	0	5.46136039495468	276	0.307765305042267	25.6546878814697
0.310255587100983	-0.0595806523051579	0.310255587100983	14.8286046981812	5.34515565633774	0	5.47385972738266	276	0.310255587100983	25.6546878814697
0.312745869159698	-0.0582926477363799	0.312745869159698	14.9465265274048	5.35765498876572	0	5.48635905981064	276	0.312745869159698	25.6546878814697
0.315284907817841	-0.0568266659684014	0.315284907817841	14.9177846908569	5.3701543211937	0	5.49885839223862	276	0.315284907817841	25.6546878814697
0.317775189876556	-0.0555386759515386	0.317775189876556	14.8293390274048	5.38265365362167	0	5.5113577246666	276	0.317775189876556	25.6546878814697
0.320265471935272	-0.053985324484529	0.320265471935272	14.9177846908569	5.39515298604965	0	5.52385705709457	276	0.320265471935272	25.6546878814697
0.322755753993988	-0.0519239220011514	0.322755753993988	14.9177846908569	5.40765231847763	0	5.53635638952255	277	0.322755753993988	25.6546878814697
0.325246036052704	-0.0493512234243099	0.325246036052704	14.9177846908569	5.42015165090561	0	5.54885572195053	276	0.325246036052704	25.6546878814697
0.327785074710846	-0.0465131706732791	0.327785074710846	14.9177846908569	5.43265098333359	0	5.56135505437851	277	0.327785074710846	25.6546878814697
0.330275356769562	-0.0434065332228784	0.330275356769562	14.9177846908569	5.44515031576157	0	5.57385438680649	277	0.330275356769562	25.6546878814697
0.332765638828278	-0.0405684986617416	0.332765638828278	14.8588190078735	5.45764964818954	0	5.58635371923447	277	0.332765638828278	25.6546878814697
0.335255920886993	-0.0381511708837934	0.335255920886993	14.9177846908569	5.47014898061752	0	5.59885305166245	277	0.335255920886993	25.6546878814697
0.337746202945709	-0.0353131727024447	0.337746202945709	14.9177846908569	5.4826483130455	0	5.61135238409042	277	0.337746202945709	25.6546878814697
0.340285241603851	-0.0327405359712429	0.340285241603851	14.8293390274048	5.49514764547348	0	5.6238517165184	277	0.340285241603851	25.6546878814697
0.342775523662567	-0.0309413189825136	0.342775523662567	14.9177846908569	5.50764697790146	0	5.63635104894638	277	0.342775523662567	25.6546878814697
0.345265805721283	-0.0296533980872482	0.345265805721283	14.94837474823	5.52014631032944	0	5.64885038137436	277	0.345265805721283	25.6546878814697
0.347756087779999	-0.028365482648951	0.347756087779999	14.8599224090576	5.53264564275742	0	5.66134971380234	277	0.347756087779999	25.6546878814697
0.350246369838715	-0.0276131213468034	0.350246369838715	14.9188899993896	5.54514497518539	0	5.67384904623032	276	0.350246369838715	25.6546878814697
0.352785408496857	-0.0271277240244672	0.352785408496857	14.9188899993896	5.55764430761337	0	5.68634837865829	277	0.352785408496857	25.6546878814697
0.355275690555573	-0.0268850271822885	0.355275690555573	14.9188899993896	5.57014364004135	0	5.69884771108627	277	0.355275690555573	25.6546878814697
0.357765972614288	-0.027795953428722	0.357765972614288	14.9188899993896	5.58264297246933	0	5.71134704351425	277	0.357765972614288	25.6546878814697
0.360256254673004	-0.0296145863103447	0.360256254673004	14.9188899993896	5.59514230489731	0	5.72384637594223	277	0.360256254673004	25.6546878814697
0.36274653673172	-0.0314332210109569	0.36274653673172	14.9188899993896	5.60764163732529	0	5.73634570837021	277	0.36274653673172	25.6546878814697
0.365285575389862	-0.0332518502546009	0.365285575389862	14.9188899993896	5.62014096975327	0	5.74884504079819	277	0.365285575389862	25.6546878814697
0.367775857448578	-0.0362225109711289	0.367775857448578	14.9188899993896	5.63264030218124	0	5.76134437322617	277	0.367775857448578	25.6546878814697
0.370266139507294	-0.0390588866139296	0.370266139507294	14.9188899993896	5.64513963460922	0	5.77384370565414	277	0.370266139507294	25.6546878814697
0.37275642156601	-0.0416283000959083	0.37275642156601	14.9196290969849	5.6576389670372	0	5.78634303808212	277	0.37275642156601	25.6546878814697
0.375246703624725	-0.0441977099399082	0.375246703624725	14.9196290969849	5.67013829946518	0	5.7988423705101	277	0.375246703624725	25.6546878814697
0.377785742282867	-0.0461247836938128	0.377785742282867	14.9196290969849	5.68263763189316	0	5.81134170293808	277	0.377785742282867	25.6546878814697
0.380276024341583	-0.0471441526315175	0.380276024341583	14.9196290969849	5.69513696432114	0	5.82384103536606	277	0.380276024341583	25.6546878814697
0.382766306400299	-0.0481635215692222	0.382766306400299	14.9491128921509	5.70763629674912	0	5.83634036779404	277	0.382766306400299	25.6546878814697
0.385256588459015	-0.0495599015266635	0.385256588459015	14.9491128921509	5.72013562917709	0	5.84883970022202	277	0.385256588459015	25.6546878814697
0.387746870517731	-0.0507152035424951	0.387746870517731	14.9196290969849	5.73263496160507	0	5.86133903264999	277	0.387746870517731	25.6546878814697
0.390285909175873	-0.0518705055583268	0.390285909175873	14.9491128921509	5.74513429403305	0	5.87383836507797	277	0.390285909175873	25.6546878814697
0.392776191234589	-0.0520048051839694	0.392776191234589	14.8606576919556	5.75763362646103	0	5.88633769750595	277	0.392776191234589	25.6546878814697
0.395266473293304	-0.0522734044352546	0.395266473293304	14.9196290969849	5.77013295888901	0	5.89883702993393	277	0.395266473293304	25.6546878814697
0.39775675535202	-0.0525420036865398	0.39775675535202	14.9491128921509	5.78263229131699	0	5.91133636236191	277	0.39775675535202	25.6546878814697
0.400247037410736	-0.052810602937825	0.400247037410736	14.8606576919556	5.79513162374496	0	5.92383569478989	277	0.400247037410736	25.6546878814697
0.402786076068878	-0.0538332242285833	0.402786076068878	14.9203662872314	5.80763095617294	0	5.93633502721787	277	0.402786076068878	25.6546878814697
0.405276358127594	-0.054478834499605	0.405276358127594	14.9203662872314	5.82013028860092	0	5.94883435964584	277	0.405276358127594	25.6546878814697
0.40776664018631	-0.0556325430807192	0.40776664018631	14.9203662872314	5.8326296210289	0	5.96133369207382	277	0.40776664018631	25.6546878814697
0.410256922245026	-0.0567878705624025	0.410256922245026	14.9203662872314	5.84512895345688	0	5.9738330245018	277	0.410256922245026	25.6546878814697
0.412747204303741	-0.0589642040722538	0.412747204303741	14.9203662872314	5.85762828588486	0	5.98633235692978	277	0.412747204303741	25.6546878814697
0.415286242961884	-0.060871934692841	0.415286242961884	14.9498519897461	5.87012761831284	0	5.99883168935776	277	0.415286242961884	25.6546878814697
0.417776525020599	-0.0626453620498069	0.417776525020599	14.9203662872314	5.88262695074081	0	6.01133102178574	278	0.417776525020599	25.6546878814697
0.420266807079315	-0.0644187894067727	0.420266807079315	14.9498519897461	5.89512628316879	0	6.02383035421371	277	0.420266807079315	25.6546878814697
0.422757089138031	-0.0654382020002231	0.422757089138031	14.8319053649902	5.90762561559677	0	6.03632968664169	277	0.422757089138031	25.6546878814697
0.425247371196747	-0.0667262065690011	0.425247371196747	14.9203662872314	5.92012494802475	0	6.04882901906967	277	0.425247371196747	25.6546878814697
0.427786409854889	-0.0670805820845999	0.427786409854889	14.9203662872314	5.93262428045273	0	6.06132835149765	277	0.427786409854889	25.6546878814697
0.430276691913605	-0.0673232934786938	0.430276691913605	14.9203662872314	5.94512361288071	0	6.07382768392563	277	0.430276691913605	25.6546878814697
0.432766973972321	-0.0677666685078293	0.432766973972321	14.9203662872314	5.95762294530869	0	6.08632701635361	277	0.432766973972321	25.6546878814697
0.435257256031036	-0.0685223421896808	0.435257256031036	14.9203662872314	5.97012227773666	0	6.09882634878159	277	0.435257256031036	25.6546878814697
0.437747538089752	-0.0690563247189857	0.437747538089752	14.9509620666504	5.98262161016464	0	6.11132568120956	277	0.437747538089752	25.6546878814697
0.440286576747894	-0.0702537436154671	0.440286576747894	14.9214735031128	5.99512094259262	0	6.12382501363754	277	0.440286576747894	25.6546878814697
0.44277685880661	-0.0714948473614641	0.44277685880661	14.9214735031128	6.0076202750206	0	6.13632434606552	278	0.44277685880661	25.6546878814697
0.445267140865326	-0.072511043981649	0.445267140865326	14.9214735031128	6.02011960744858	0	6.1488236784935	277	0.445267140865326	25.6546878814697
0.447757422924042	-0.0733071719878353	0.447757422924042	14.9214735031128	6.03261893987656	0	6.16132301092148	277	0.447757422924042	25.6546878814697
0.450247704982758	-0.0740806426620111	0.450247704982758	14.9214735031128	6.04511827230453	0	6.17382234334946	277	0.450247704982758	25.6546878814697
0.4527867436409	-0.0750531471567228	0.4527867436409	14.9214735031128	6.05761760473251	0	6.18632167577744	277	0.4527867436409	25.6546878814697
0.455277025699615	-0.0759819740778767	0.455277025699615	14.9214735031128	6.07011693716049	0	6.19882100820541	278	0.455277025699615	25.6546878814697
0.457767307758331	-0.077266784501262	0.457767307758331	14.9214735031128	6.08261626958847	0	6.21132034063339	277	0.457767307758331	25.6546878814697
0.460257589817047	-0.0774868531152606	0.460257589817047	14.9509620666504	6.09511560201645	0	6.22381967306137	277	0.460257589817047	25.6546878814697
0.462747871875763	-0.0773994688643143	0.462747871875763	14.9214735031128	6.10761493444443	0	6.23631900548935	277	0.462747871875763	25.6546878814697
0.465286910533905	-0.0771373306633905	0.465286910533905	14.9214735031128	6.12011426687241	0	6.24881833791733	277	0.465286910533905	25.6546878814697
0.467777192592621	-0.0763865100452676	0.467777192592621	14.9509620666504	6.13261359930038	0	6.26131767034531	278	0.467777192592621	25.6546878814697
0.470267474651337	-0.0760110997362062	0.470267474651337	14.9214735031128	6.14511293172836	0	6.27381700277328	277	0.470267474651337	25.6546878814697
0.472757756710052	-0.0757441011955962	0.472757756710052	14.9214735031128	6.15761226415634	0	6.28631633520126	277	0.472757756710052	25.6546878814697
0.475248038768768	-0.0754754873923957	0.475248038768768	14.9214735031128	6.17011159658432	0	6.29881566762924	277	0.475248038768768	25.6546878814697
0.47778707742691	-0.0752068735891953	0.47778707742691	14.9517030715942	6.1826109290123	0	6.31131500005722	278	0.47778707742691	25.6546878814697
0.480277359485626	-0.0753395579522476	0.480277359485626	14.9222116470337	6.19511026144028	0	6.3238143324852	278	0.480277359485626	25.6546878814697
0.482767641544342	-0.0763800417189486	0.482767641544342	14.9517030715942	6.20760959386826	0	6.33631366491318	277	0.482767641544342	25.6546878814697
0.485257923603058	-0.0776616361690685	0.485257923603058	14.9517030715942	6.22010892629623	0	6.34881299734116	277	0.485257923603058	25.6546878814697
0.487748205661774	-0.0794318984844722	0.487748205661774	14.9517030715942	6.23260825872421	0	6.36131232976913	277	0.487748205661774	25.6546878814697
0.490287244319916	-0.0808267577667721	0.490287244319916	14.9222116470337	6.24510759115219	0	6.37381166219711	278	0.490287244319916	25.6546878814697
0.492777526378632	-0.0809594494057819	0.492777526378632	14.9222116470337	6.25760692358017	0	6.38631099462509	277	0.492777526378632	25.6546878814697
0.495267808437347	-0.0809594494057819	0.495267808437347	14.9222116470337	6.27010625600815	0	6.39881032705307	277	0.495267808437347	25.6546878814697
0.497758090496063	-0.0809594494057819	0.497758090496063	14.9222116470337	6.28260558843613	0	6.41130965948105	277	0.497758090496063	25.6546878814697
0.500248372554779	-0.081226447946392	0.500248372554779	14.9222116470337	6.29510492086411	0	6.42380899190903	277	0.500248372554779	25.6546878814697
0.502787411212921	-0.0813607621239498	0.502787411212921	14.9222116470337	6.30760425329208	0	6.43630832433701	277	0.502787411212921	25.6546878814697
0.505277693271637	-0.0813850347185507	0.505277693271637	14.9517030715942	6.32010358572006	0	6.44880765676498	277	0.505277693271637	25.6546878814697
0.507767975330353	-0.0817863474367186	0.507767975330353	14.9517030715942	6.33260291814804	0	6.46130698919296	277	0.507767975330353	25.6546878814697
0.510258257389069	-0.0823203517938964	0.510258257389069	14.9517030715942	6.34510225057602	0	6.47380632162094	277	0.510258257389069	25.6546878814697
0.512748539447784	-0.0837427360238507	0.512748539447784	14.9517030715942	6.357601583004	0	6.48630565404892	277	0.512748539447784	25.6546878814697
0.515287578105927	-0.0851651202538051	0.515287578105927	14.9222116470337	6.37010091543198	0	6.4988049864769	277	0.515287578105927	25.6546878814697
0.517777860164642	-0.0867218113853596	0.517777860164642	14.9222116470337	6.38260024785995	0	6.51130431890488	277	0.517777860164642	25.6546878814697
0.520268142223358	-0.0883885513758287	0.520268142223358	14.9222116470337	6.39509958028793	0	6.52380365133286	277	0.520268142223358	25.6546878814697
0.522758424282074	-0.090055305918213	0.522758424282074	14.9524402618408	6.40759891271591	0	6.53630298376083	277	0.522758424282074	25.6546878814697
0.52524870634079	-0.0917220604605973	0.52524870634079	14.9517030715942	6.42009824514389	0	6.54880231618881	277	0.52524870634079	25.6546878814697
0.527787744998932	-0.0928774679778144	0.527787744998932	14.9517030715942	6.43259757757187	0	6.56130164861679	278	0.527787744998932	25.6546878814697
0.530278027057648	-0.0939001838560216	0.530278027057648	14.9524402618408	6.44509690999985	0	6.57380098104477	277	0.530278027057648	25.6546878814697
0.532768309116364	-0.0954504503170028	0.532768309116364	14.9524402618408	6.45759624242783	0	6.58630031347275	277	0.532768309116364	25.6546878814697
0.535258591175079	-0.0962255799095146	0.535258591175079	14.9524402618408	6.4700955748558	0	6.59879964590073	277	0.535258591175079	25.6546878814697
0.537748873233795	-0.0976204973994754	0.537748873233795	14.9229488372803	6.48259490728378	0	6.6112989783287	277	0.537748873233795	25.6546878814697
0.540287911891937	-0.097997544799	0.540287911891937	14.9524402618408	6.49509423971176	0	6.62379831075668	277	0.540287911891937	25.6546878814697
0.542778193950653	-0.098261320090387	0.542778193950653	14.9524402618408	6.50759357213974	0	6.63629764318466	277	0.542778193950653	25.6546878814697
0.545268476009369	-0.0981270059128292	0.545268476009369	14.9524402618408	6.52009290456772	0	6.64879697561264	277	0.545268476009369	25.6546878814697
0.547758758068085	-0.0977499585133046	0.547758758068085	14.9524402618408	6.5325922369957	0	6.66129630804062	277	0.547758758068085	25.6546878814697
0.550249040126801	-0.0968615568126552	0.550249040126801	14.9524402618408	6.54509156942368	0	6.6737956404686	277	0.550249040126801	25.6546878814697
0.552788078784943	-0.095575065643061	0.552788078784943	14.9524402618408	6.55759090185165	0	6.68629497289658	277	0.552788078784943	25.6546878814697
0.555278360843658	-0.0932496695895679	0.555278360843658	14.9524402618408	6.57009023427963	0	6.69879430532455	277	0.555278360843658	25.6546878814697
0.557768642902374	-0.091961570433341	0.557768642902374	14.9229488372803	6.58258956670761	0	6.71129363775253	277	0.557768642902374	25.6546878814697
0.56025892496109	-0.0913175244932063	0.56025892496109	14.9524402618408	6.59508889913559	0	6.72379297018051	277	0.56025892496109	25.6546878814697
0.562749207019806	-0.0896313431439921	0.562749207019806	14.9524402618408	6.60758823156357	0	6.73629230260849	277	0.562749207019806	25.6546878814697
0.565288245677948	-0.0873205499374308	0.565288245677948	14.9229488372803	6.62008756399155	0	6.74879163503647	277	0.565288245677948	25.6546878814697
0.567778527736664	-0.0852541124913841	0.567778527736664	14.9229488372803	6.63258689641953	0	6.76129096746445	277	0.567778527736664	25.6546878814697
0.57026880979538	-0.0821666399133392	0.57026880979538	14.9229488372803	6.6450862288475	0	6.77379029989243	277	0.57026880979538	25.6546878814697
0.572759091854095	-0.0810144993010908	0.572759091854095	14.9229488372803	6.65758556127548	0	6.7862896323204	277	0.572759091854095	25.6546878814697
0.575249373912811	-0.0785775409894995	0.575249373912811	14.9229488372803	6.67008489370346	0	6.79878896474838	277	0.575249373912811	25.6546878814697
0.577788412570953	-0.0759140530135483	0.577788412570953	14.9229488372803	6.68258422613144	0	6.81128829717636	277	0.577788412570953	25.6546878814697
0.580278694629669	-0.0715903588570654	0.580278694629669	14.9229488372803	6.69508355855942	0	6.82378762960434	276	0.580278694629669	25.6546878814697
0.582768976688385	-0.0690434098942205	0.582768976688385	14.9229488372803	6.7075828909874	0	6.83628696203232	277	0.582768976688385	25.6546878814697
0.585259258747101	-0.0680256052874029	0.585259258747101	14.9229488372803	6.72008222341537	0	6.8487862944603	277	0.585259258747101	25.6546878814697
0.587749540805817	-0.0663653991068713	0.587749540805817	14.9229488372803	6.73258155584335	0	6.86128562688828	277	0.587749540805817	25.6546878814697
0.590288579463959	-0.0653928946121596	0.590288579463959	14.9229488372803	6.74508088827133	0	6.87378495931625	277	0.590288579463959	25.6546878814697
0.592778861522675	-0.0647278429823928	0.592778861522675	14.9229488372803	6.75758022069931	0	6.88628429174423	277	0.592778861522675	25.6546878814697
0.59526914358139	-0.0646615008008666	0.59526914358139	14.8945617675781	6.77007955312729	0	6.89878362417221	277	0.59526914358139	25.6546878814697
0.597759425640106	-0.0654155519441701	0.597759425640106	14.9240560531616	6.78257888555527	0	6.91128295660019	277	0.597759425640106	25.6546878814697
0.600249707698822	-0.0664333565509878	0.600249707698822	14.9535493850708	6.79507821798325	0	6.92378228902817	277	0.600249707698822	25.6546878814697
0.602788746356964	-0.0683362741256133	0.602788746356964	14.8355731964111	6.80757755041122	0	6.93628162145615	277	0.602788746356964	25.6546878814697
0.60527902841568	-0.0706405044184066	0.60527902841568	14.9240560531616	6.8200768828392	0	6.94878095388412	277	0.60527902841568	25.6546878814697
0.607769310474396	-0.0727020087651908	0.607769310474396	14.9240560531616	6.83257621526718	0	6.9612802863121	277	0.607769310474396	25.6546878814697
0.610259592533112	-0.0753396088839509	0.610259592533112	14.8355731964111	6.84507554769516	0	6.97377961874008	277	0.610259592533112	25.6546878814697
0.612749874591827	-0.0784464864409529	0.612749874591827	14.9240560531616	6.85757488012314	0	6.98627895116806	277	0.612749874591827	25.6546878814697
0.615288913249969	-0.0814821687527001	0.615288913249969	14.9240560531616	6.87007421255112	0	6.99877828359604	277	0.615288913249969	25.6546878814697
0.617779195308685	-0.0848156414576806	0.617779195308685	14.9240560531616	6.8825735449791	0	7.01127761602402	277	0.617779195308685	25.6546878814697
0.620269477367401	-0.089830435172189	0.620269477367401	14.9240560531616	6.89507287740707	0	7.023776948452	277	0.620269477367401	25.6546878814697
0.622759759426117	-0.0912496034288779	0.622759759426117	14.9240560531616	6.90757220983505	0	7.03627628087997	277	0.622759759426117	25.6546878814697
0.625250041484833	-0.0938193261390552	0.625250041484833	14.9240560531616	6.92007154226303	0	7.04877561330795	277	0.625250041484833	25.6546878814697
0.627789080142975	-0.0963890415732749	0.627789080142975	14.9240560531616	6.93257087469101	0	7.06127494573593	277	0.627789080142975	25.6546878814697
0.630279362201691	-0.0983390054898337	0.630279362201691	14.9240560531616	6.94507020711899	0	7.07377427816391	277	0.630279362201691	25.6546878814697
0.632769644260406	-0.100377990747802	0.632769644260406	14.9240560531616	6.95756953954697	0	7.08627361059189	277	0.632769644260406	25.6546878814697
0.635259926319122	-0.102285906905308	0.635259926319122	14.9240560531616	6.97006887197495	0	7.09877294301987	277	0.635259926319122	25.6546878814697
0.637750208377838	-0.103567566839047	0.637750208377838	14.9240560531616	6.98256820440292	0	7.11127227544785	277	0.637750208377838	25.6546878814697
0.64028924703598	-0.104719765658956	0.64028924703598	14.9240560531616	6.9950675368309	0	7.12377160787582	277	0.64028924703598	25.6546878814697
0.642779529094696	-0.106253886769991	0.642779529094696	14.9240560531616	7.00756686925888	0	7.1362709403038	277	0.642779529094696	25.6546878814697
0.645269811153412	-0.107920706795994	0.645269811153412	14.9240560531616	7.02006620168686	0	7.14876979589462	277	0.645269811153412	25.6546878814697
0.647760093212128	-0.110098910226952	0.647760093212128	14.9240560531616	7.03256553411484	0	7.16126865148544	277	0.647760093212128	25.6546878814697
0.650250375270844	-0.11214280675631	0.650250375270844	14.9247922897339	7.04506486654282	0	7.17376750707626	277	0.650250375270844	25.6546878814697
0.652789413928986	-0.113696369226091	0.652789413928986	14.9542894363403	7.05756419897079	0	7.18626636266708	277	0.652789413928986	25.6546878814697
0.655279695987701	-0.115251554234419	0.655279695987701	14.9247922897339	7.07006353139877	0	7.1987652182579	277	0.655279695987701	25.6546878814697
0.657769978046417	-0.116808361781295	0.657769978046417	14.9247922897339	7.08256286382675	0	7.21126407384872	277	0.657769978046417	25.6546878814697
0.660260260105133	-0.118365169328172	0.660260260105133	14.9247922897339	7.09506219625473	0	7.22376292943954	277	0.660260260105133	25.6546878814697
0.662750542163849	-0.119410593470093	0.662750542163849	14.9247922897339	7.10756152868271	0	7.23626178503037	277	0.662750542163849	25.6546878814697
0.665289580821991	-0.120323318697046	0.665289580821991	14.9247922897339	7.12006086111069	0	7.24876064062119	277	0.665289580821991	25.6546878814697
0.667779862880707	-0.120724660519045	0.667779862880707	14.9247922897339	7.13256019353867	0	7.26125949621201	277	0.667779862880707	25.6546878814697
0.670270144939423	-0.120993303426076	0.670270144939423	14.9247922897339	7.14505904912949	0	7.27375835180283	277	0.670270144939423	25.6546878814697
0.672760426998138	-0.121261946333107	0.672760426998138	14.9247922897339	7.15755790472031	0	7.28625720739365	278	0.672760426998138	25.6546878814697
0.675250709056854	-0.121396267786622	0.675250709056854	14.9247922897339	7.17005676031113	0	7.29875606298447	277	0.675250709056854	25.6546878814697
0.677789747714996	-0.121396267786622	0.677789747714996	14.9247922897339	7.18255561590195	0	7.31125491857529	277	0.677789747714996	25.6546878814697
0.680280029773712	-0.121237673738506	0.680280029773712	14.9247922897339	7.19505447149277	0	7.32375377416611	277	0.680280029773712	25.6546878814697
0.682770311832428	-0.120836331916507	0.682770311832428	14.9247922897339	7.20755332708359	0	7.33625262975693	277	0.682770311832428	25.6546878814697
0.685260593891144	-0.120033648272511	0.685260593891144	14.9247922897339	7.22005218267441	0	7.34875148534775	277	0.685260593891144	25.6546878814697
0.68775087594986	-0.119230964628514	0.68775087594986	14.9247922897339	7.23255103826523	0	7.36125034093857	277	0.68775087594986	25.6546878814697
0.690289914608002	-0.117674157081638	0.690289914608002	14.9247922897339	7.24504989385605	0	7.37374919652939	277	0.690289914608002	25.6546878814697
0.692780196666718	-0.116117349534761	0.692780196666718	14.9247922897339	7.25754874944687	0	7.38624805212021	277	0.692780196666718	25.6546878814697
0.695270478725433	-0.114296766696498	0.695270478725433	14.9247922897339	7.27004760503769	0	7.39874690771103	277	0.695270478725433	25.6546878814697
0.697760760784149	-0.112099129182752	0.697760760784149	14.9247922897339	7.28254646062851	0	7.41124576330185	278	0.697760760784149	25.6546878814697
0.700251042842865	-0.109946806333028	0.700251042842865	14.9247922897339	7.29504531621933	0	7.42374461889267	277	0.700251042842865	25.6546878814697
0.702790081501007	-0.107509680674411	0.702790081501007	14.9247922897339	7.30754417181015	0	7.43624347448349	277	0.702790081501007	25.6546878814697
0.705280363559723	-0.105473896837793	0.705280363559723	14.9247922897339	7.32004302740097	0	7.44874233007431	277	0.705280363559723	25.6546878814697
0.707770645618439	-0.103169477370102	0.707770645618439	14.9247922897339	7.33254188299179	0	7.46124118566513	277	0.707770645618439	25.6546878814697
0.710260927677155	-0.101107834780123	0.710260927677155	14.9542894363403	7.34504073858261	0	7.47374004125595	278	0.710260927677155	25.6546878814697
0.71275120973587	-0.099557546491269	0.71275120973587	14.9255323410034	7.35753959417343	0	7.48623889684677	277	0.71275120973587	25.6546878814697
0.715290248394012	-0.098271033493802	0.715290248394012	14.9247922897339	7.37003844976425	0	7.49873775243759	277	0.715290248394012	25.6546878814697
0.717780530452728	-0.0968502208706923	0.717780530452728	14.9255323410034	7.38253730535507	0	7.51123660802841	277	0.717780530452728	25.6546878814697
0.720270812511444	-0.0960540492087603	0.720270812511444	14.9255323410034	7.39503616094589	0	7.52373546361923	278	0.720270812511444	25.6546878814697
0.72276109457016	-0.0957854208536446	0.72276109457016	14.9255323410034	7.40753501653671	0	7.53623431921005	278	0.72276109457016	25.6546878814697
0.725251376628876	-0.095516792498529	0.725251376628876	14.9255323410034	7.42003387212753	0	7.54873317480087	277	0.725251376628876	25.6546878814697
0.727790415287018	-0.095516792498529	0.727790415287018	14.9255323410034	7.43253272771835	0	7.56123203039169	277	0.727790415287018	25.6546878814697
0.730280697345734	-0.0965556973824278	0.730280697345734	14.9255323410034	7.44503158330917	0	7.57373088598251	277	0.730280697345734	25.6546878814697
0.732770979404449	-0.0973308342508972	0.732770979404449	14.9255323410034	7.45753043889999	0	7.58622974157333	277	0.732770979404449	25.6546878814697
0.735261261463165	-0.0986157247098163	0.735261261463165	14.9255323410034	7.47002929449081	0	7.59872859716415	277	0.735261261463165	25.6546878814697
0.737751543521881	-0.100167613709345	0.737751543521881	14.9255323410034	7.48252815008163	0	7.61122745275497	277	0.737751543521881	25.6546878814697
0.740290582180023	-0.101190351415426	0.740290582180023	14.9255323410034	7.49502700567245	0	7.62372630834579	277	0.740290582180023	25.6546878814697
0.742780864238739	-0.102476864412893	0.742780864238739	14.9255323410034	7.50752586126328	0	7.63622516393662	277	0.742780864238739	25.6546878814697
0.745271146297455	-0.10376337741036	0.745271146297455	14.9550294876099	7.5200247168541	0	7.64872401952744	278	0.745271146297455	25.6546878814697
0.747761428356171	-0.104651793662924	0.747761428356171	14.9255323410034	7.53252357244492	0	7.66122287511826	277	0.747761428356171	25.6546878814697
0.750251710414886	-0.10463561193319	0.750251710414886	14.9255323410034	7.54502242803574	0	7.67372173070908	277	0.750251710414886	25.6546878814697
0.752790749073029	-0.10461456986377	0.752790749073029	14.9255323410034	7.55752128362656	0	7.6862205862999	277	0.752790749073029	25.6546878814697
0.755281031131744	-0.104083781479858	0.755281031131744	14.9255323410034	7.57002013921738	0	7.69871944189072	277	0.755281031131744	25.6546878814697
0.75777131319046	-0.104460843431298	0.75777131319046	14.9255323410034	7.5825189948082	0	7.71121829748154	278	0.75777131319046	25.6546878814697
0.760261595249176	-0.104988394014072	0.760261595249176	14.9255323410034	7.59501785039902	0	7.72371715307236	277	0.760261595249176	25.6546878814697
0.762751877307892	-0.105252169305459	0.762751877307892	14.9255323410034	7.60751670598984	0	7.73621600866318	277	0.762751877307892	25.6546878814697
0.765290915966034	-0.105781342426781	0.765290915966034	14.9255323410034	7.62001556158066	0	7.748714864254	277	0.765290915966034	25.6546878814697
0.76778119802475	-0.106708612293005	0.76778119802475	14.9255323410034	7.63251441717148	0	7.76121371984482	277	0.76778119802475	25.6546878814697
0.770271480083466	-0.108012936834712	0.770271480083466	14.9255323410034	7.6450132727623	0	7.77371257543564	278	0.770271480083466	25.6546878814697
0.772761762142181	-0.109831882582512	0.772761762142181	14.9266386032104	7.65751212835312	0	7.78621143102646	277	0.772761762142181	25.6546878814697
0.775252044200897	-0.111916233436204	0.775252044200897	14.9266386032104	7.67001098394394	0	7.79871028661728	277	0.775252044200897	25.6546878814697
0.777791082859039	-0.113337096991017	0.777791082859039	14.9266386032104	7.68250983953476	0	7.8112091422081	277	0.777791082859039	25.6546878814697
0.780281364917755	-0.114625261630863	0.780281364917755	14.9266386032104	7.69500869512558	0	7.82370799779892	277	0.780281364917755	25.6546878814697
0.782771646976471	-0.116182069177739	0.782771646976471	14.9266386032104	7.7075075507164	0	7.83620685338974	278	0.782771646976471	25.6546878814697
0.785261929035187	-0.117339157441165	0.785261929035187	14.9266386032104	7.72000640630722	0	7.84870570898056	277	0.785261929035187	25.6546878814697
0.787752211093903	-0.118630567158107	0.787752211093903	14.9266386032104	7.73250526189804	0	7.86120456457138	277	0.787752211093903	25.6546878814697
0.790291249752045	-0.119921976875048	0.790291249752045	14.9266386032104	7.74500411748886	0	7.8737034201622	277	0.790291249752045	25.6546878814697
0.792781531810761	-0.120456017612014	0.792781531810761	14.9266386032104	7.75750297307968	0	7.88620227575302	277	0.792781531810761	25.6546878814697
0.795271813869476	-0.121098499221262	0.795271813869476	14.9266386032104	7.7700018286705	0	7.89870113134384	278	0.795271813869476	25.6546878814697
0.797762095928192	-0.121367142128292	0.797762095928192	14.9266386032104	7.78250068426132	0	7.91119998693466	277	0.797762095928192	25.6546878814697
0.800252377986908	-0.12200962373754	0.800252377986908	14.9266386032104	7.79499953985214	0	7.92369884252548	278	0.800252377986908	25.6546878814697
0.80279141664505	-0.12200962373754	0.80279141664505	14.9266386032104	7.80749839544296	0	7.9361976981163	277	0.80279141664505	25.6546878814697
0.805281698703766	-0.122143945191056	0.805281698703766	14.9266386032104	7.81999725103378	0	7.94869655370712	278	0.805281698703766	25.6546878814697
0.807771980762482	-0.122009616461582	0.807771980762482	14.9266386032104	7.8324961066246	0	7.96119540929794	278	0.807771980762482	25.6546878814697
0.810262262821198	-0.121740980830509	0.810262262821198	14.9266386032104	7.84499496221542	0	7.97369426488876	277	0.810262262821198	25.6546878814697
0.812752544879913	-0.121740980830509	0.812752544879913	14.9266386032104	7.85749381780624	0	7.98619312047958	277	0.812752544879913	25.6546878814697
0.815291583538055	-0.12136714940425	0.815291583538055	14.9266386032104	7.86999267339706	0	7.9986919760704	277	0.815291583538055	25.6546878814697
0.817781865596771	-0.12136714940425	0.817781865596771	14.9561386108398	7.88249152898788	0	8.01119083166122	278	0.817781865596771	25.6546878814697
0.820272147655487	-0.120993310702033	0.820272147655487	14.9266386032104	7.8949903845787	0	8.02368968725204	278	0.820272147655487	25.6546878814697
0.822762429714203	-0.121740988106467	0.822762429714203	14.9266386032104	7.90748924016953	0	8.03618854284287	277	0.822762429714203	25.6546878814697
0.825252711772919	-0.1224886655109	0.825252711772919	14.9266386032104	7.91998809576035	0	8.04868739843369	278	0.825252711772919	25.6546878814697
0.827791750431061	-0.123370657092892	0.827791750431061	14.9266386032104	7.93248695135117	0	8.06118625402451	277	0.827791750431061	25.6546878814697
0.830282032489777	-0.124386962852441	0.830282032489777	14.9266386032104	7.94498580694199	0	8.07368510961533	278	0.830282032489777	25.6546878814697
0.832772314548492	-0.125134640256874	0.832772314548492	14.9266386032104	7.95748466253281	0	8.08618396520615	277	0.832772314548492	25.6546878814697
0.835262596607208	-0.125772261526436	0.835262596607208	14.927375793457	7.96998351812363	0	8.09868282079697	277	0.835262596607208	25.6546878814697
0.837752878665924	-0.1262577570742	0.837752878665924	14.9266386032104	7.98248237371445	0	8.11118167638779	277	0.837752878665924	25.6546878814697
0.840291917324066	-0.126764294691384	0.840291917324066	14.927375793457	7.99498122930527	0	8.12368053197861	277	0.840291917324066	25.6546878814697
0.842782199382782	-0.126502112834714	0.842782199382782	14.927375793457	8.00748008489609	0	8.13617938756943	278	0.842782199382782	25.6546878814697
0.845272481441498	-0.12548579252325	0.845272481441498	14.927375793457	8.01997894048691	0	8.14867824316025	277	0.845272481441498	25.6546878814697
0.847762763500214	-0.125110338558443	0.847762763500214	14.927375793457	8.03247779607773	0	8.16117709875107	277	0.847762763500214	25.6546878814697
0.850253045558929	-0.125110338558443	0.850253045558929	14.927375793457	8.04497665166855	0	8.17367595434189	277	0.850253045558929	25.6546878814697
0.852792084217072	-0.125110338558443	0.852792084217072	14.927375793457	8.05747550725937	0	8.18617480993271	277	0.852792084217072	25.6546878814697
0.855282366275787	-0.1252203801414	0.855282366275787	14.927375793457	8.06997436285019	0	8.19867366552353	278	0.855282366275787	25.6546878814697
0.857772648334503	-0.125482561998069	0.857772648334503	14.927375793457	8.08247321844101	0	8.21117252111435	277	0.857772648334503	25.6546878814697
0.860262930393219	-0.125723701785319	0.860262930393219	14.927375793457	8.09497207403183	0	8.22367137670517	277	0.860262930393219	25.6546878814697
0.862753212451935	-0.125985883641988	0.862753212451935	14.927375793457	8.10747092962265	0	8.23617023229599	277	0.862753212451935	25.6546878814697
0.865292251110077	-0.12713651813101	0.865292251110077	14.927375793457	8.11996978521347	0	8.24866908788681	277	0.865292251110077	25.6546878814697
0.867782533168793	-0.127780629554763	0.867782533168793	14.927375793457	8.13246864080429	0	8.26116794347763	277	0.867782533168793	25.6546878814697
0.870272815227509	-0.128559055156074	0.870272815227509	14.927375793457	8.14496749639511	0	8.27366679906845	277	0.870272815227509	25.6546878814697
0.872763097286224	-0.129981606733054	0.872763097286224	14.927375793457	8.15746635198593	0	8.28616565465927	277	0.872763097286224	25.6546878814697
0.87525337934494	-0.131538472487591	0.87525337934494	14.927375793457	8.16996520757675	0	8.29866451025009	277	0.87525337934494	25.6546878814697
0.877792418003082	-0.133095338242128	0.877792418003082	14.927375793457	8.18246406316757	0	8.31116336584091	277	0.877792418003082	25.6546878814697
0.880282700061798	-0.134652203996666	0.880282700061798	14.927375793457	8.19496291875839	0	8.32366222143173	278	0.880282700061798	25.6546878814697
0.882772982120514	-0.136586168082431	0.882772982120514	14.927375793457	8.20746177434921	0	8.33616107702255	277	0.882772982120514	25.6546878814697
0.88526326417923	-0.138385817990638	0.88526326417923	14.927375793457	8.21996062994003	0	8.34865993261337	277	0.88526326417923	25.6546878814697
0.887753546237946	-0.139674040838145	0.887753546237946	14.9281148910522	8.23245948553085	0	8.36115878820419	277	0.887753546237946	25.6546878814697
0.890292584896088	-0.140452480991371	0.890292584896088	14.927375793457	8.24495834112167	0	8.37365764379501	277	0.890292584896088	25.6546878814697
0.892782866954803	-0.140586809720844	0.892782866954803	14.9281148910522	8.25745719671249	0	8.38615649938583	277	0.892782866954803	25.6546878814697
0.895273149013519	-0.140586809720844	0.895273149013519	14.9281148910522	8.26995605230331	0	8.39865535497665	277	0.895273149013519	25.6546878814697
0.897763431072235	-0.140452480991371	0.897763431072235	14.9281148910522	8.28245490789413	0	8.41115421056747	277	0.897763431072235	25.6546878814697
0.900253713130951	-0.140183823532425	0.900253713130951	14.9281148910522	8.29495376348495	0	8.42365306615829	277	0.900253713130951	25.6546878814697
0.902792751789093	-0.139538067742251	0.902792751789093	14.9281148910522	8.30745261907578	0	8.43615192174912	278	0.902792751789093	25.6546878814697
0.905283033847809	-0.138892326503992	0.905283033847809	14.9281148910522	8.3199514746666	0	8.44865077733994	277	0.905283033847809	25.6546878814697
0.907773315906525	-0.138623669045046	0.907773315906525	14.9281148910522	8.33245033025742	0	8.46114963293076	277	0.907773315906525	25.6546878814697
0.91026359796524	-0.137468159664422	0.91026359796524	14.9281148910522	8.34494918584824	0	8.47364848852158	277	0.91026359796524	25.6546878814697
0.912753880023956	-0.136179936816916	0.912753880023956	14.9281148910522	8.35744804143906	0	8.4861473441124	277	0.912753880023956	25.6546878814697
0.915292918682098	-0.134891699417494	0.915292918682098	14.9281148910522	8.36994689702988	0	8.49864619970322	277	0.915292918682098	25.6546878814697
0.917783200740814	-0.133336448925547	0.917783200740814	14.9281148910522	8.3824457526207	0	8.51114505529404	277	0.917783200740814	25.6546878814697
0.92027348279953	-0.131430031615309	0.92027348279953	14.9281148910522	8.39494460821152	0	8.52364391088486	277	0.92027348279953	25.6546878814697
0.922763764858246	-0.128860105178319	0.922763764858246	14.9281148910522	8.40744346380234	0	8.53614276647568	277	0.922763764858246	25.6546878814697
0.925254046916962	-0.126155850011855	0.925254046916962	14.9281148910522	8.41994231939316	0	8.5486416220665	277	0.925254046916962	25.6546878814697
0.927793085575104	-0.122828554594889	0.927793085575104	14.9281148910522	8.43244117498398	0	8.56114047765732	278	0.927793085575104	25.6546878814697
0.93028336763382	-0.120122720545623	0.93028336763382	14.9281148910522	8.4449400305748	0	8.57363933324814	277	0.93028336763382	25.6546878814697
0.932773649692535	-0.117416901048273	0.932773649692535	14.9281148910522	8.45743888616562	0	8.58613818883896	277	0.932773649692535	25.6546878814697
0.935263931751251	-0.114578375359997	0.935263931751251	14.9281148910522	8.46993774175644	0	8.59863704442978	277	0.935263931751251	25.6546878814697
0.937754213809967	-0.112141206045635	0.937754213809967	14.9292192459106	8.48243659734726	0	8.6111359000206	277	0.937754213809967	25.6156253814697
0.940293252468109	-0.110189532279037	0.940293252468109	14.9281148910522	8.49493545293808	0	8.62363475561142	277	0.940293252468109	25.6546878814697
0.942783534526825	-0.108901367639191	0.942783534526825	14.9292192459106	8.5074343085289	0	8.63613361120224	277	0.942783534526825	25.6156253814697
0.945273816585541	-0.107485371700022	0.945273816585541	14.9292192459106	8.51993316411972	0	8.64863246679306	277	0.945273816585541	25.6156253814697
0.947764098644257	-0.106954576040152	0.947764098644257	14.9281148910522	8.53243201971054	0	8.66113132238388	277	0.947764098644257	25.6546878814697
0.950254380702972	-0.106689178210218	0.950254380702972	14.9292192459106	8.54493087530136	0	8.6736301779747	277	0.950254380702972	25.6156253814697
0.952793419361115	-0.106425395642873	0.952793419361115	14.9292192459106	8.55742973089218	0	8.68612903356552	278	0.952793419361115	25.6156253814697
0.95528370141983	-0.10655809455784	0.95528370141983	14.9292192459106	8.569928586483	0	8.69862788915634	277	0.95528370141983	25.6156253814697
0.957773983478546	-0.106823492387775	0.957773983478546	14.9292192459106	8.58242744207382	0	8.71112674474716	277	0.957773983478546	25.6156253814697
0.960264265537262	-0.10708889021771	0.960264265537262	14.9292192459106	8.59492629766464	0	8.72362560033798	277	0.960264265537262	25.6156253814697
0.962754547595978	-0.107865671452601	0.962754547595978	14.9292192459106	8.60742515325546	0	8.7361244559288	277	0.962754547595978	25.6156253814697
0.96529358625412	-0.109415988845285	0.96529358625412	14.9292192459106	8.61992400884628	0	8.74862331151962	277	0.96529358625412	25.6156253814697
0.967783868312836	-0.110704146209173	0.967783868312836	14.9292192459106	8.6324228644371	0	8.76112216711044	277	0.967783868312836	25.6156253814697
0.970274150371552	-0.111992310849018	0.970274150371552	14.9292192459106	8.64492172002792	0	8.77362102270126	277	0.970274150371552	25.6156253814697
0.972764432430267	-0.113945592602249	0.972764432430267	14.9292192459106	8.65742057561874	0	8.78611987829208	277	0.972764432430267	25.6156253814697
0.975254714488983	-0.115635099064093	0.975254714488983	14.9292192459106	8.66991943120956	0	8.7986187338829	278	0.975254714488983	25.6156253814697
0.977793753147125	-0.117695213702973	0.977793753147125	14.9292192459106	8.68241828680038	0	8.81111758947372	277	0.977793753147125	25.6156253814697
0.980284035205841	-0.120266726298723	0.980284035205841	14.9292192459106	8.6949171423912	0	8.82361644506454	277	0.980284035205841	25.6156253814697
0.982774317264557	-0.122593875858001	0.982774317264557	14.9292192459106	8.70741599798203	0	8.83611530065537	277	0.982774317264557	25.6156253814697
0.985264599323273	-0.125207501696423	0.985264599323273	14.9292192459106	8.71991485357285	0	8.84861415624619	277	0.985264599323273	25.6156253814697
0.987754881381989	-0.128311512526125	0.987754881381989	14.9292192459106	8.73241370916367	0	8.86111301183701	277	0.987754881381989	25.6156253814697
0.990293920040131	-0.131546607008204	0.990293920040131	14.9292192459106	8.74491256475449	0	8.87361186742783	277	0.990293920040131	25.6156253814697
0.992784202098846	-0.135001842863858	0.992784202098846	14.9292192459106	8.75741142034531	0	8.88611072301865	277	0.992784202098846	25.6156253814697
0.995274484157562	-0.138722505653277	0.995274484157562	14.9292192459106	8.76991027593613	0	8.89860957860947	277	0.995274484157562	25.6156253814697
0.997764766216278	-0.142828386742622	0.997764766216278	14.9292192459106	8.78240913152695	0	8.91110843420029	277	0.997764766216278	25.6156253814697
1.00025504827499	-0.146688311360776	1.00025504827499	14.9292192459106	8.79490798711777	0	8.92360728979111	278	1.00025504827499	25.6156253814697
1.00279408693314	-0.15028117923066	1.00279408693314	14.9292192459106	8.80740684270859	0	8.93610614538193	277	1.00279408693314	25.6156253814697
1.00528436899185	-0.153587650856934	1.00528436899185	14.9292192459106	8.81990569829941	0	8.94860500097275	277	1.00528436899185	25.6156253814697
1.00777465105057	-0.156646521645598	1.00777465105057	14.9299573898315	8.83240455389023	0	8.96110385656357	277	1.00777465105057	25.6156253814697
1.01026493310928	-0.159842966240831	1.01026493310928	14.9299573898315	8.84490340948105	0	8.97360271215439	277	1.01026493310928	25.6156253814697
1.012755215168	-0.162416326929815	1.012755215168	14.9299573898315	8.85740226507187	0	8.98610156774521	277	1.012755215168	25.6156253814697
1.01529425382614	-0.164988086908124	1.01529425382614	14.9299573898315	8.86990112066269	0	8.99860042333603	277	1.01529425382614	25.6156253814697
1.01778453588486	-0.166804049513303	1.01778453588486	14.9299573898315	8.88239997625351	0	9.01109927892685	277	1.01778453588486	25.6156253814697
1.02027481794357	-0.168354556080885	1.02027481794357	14.9299573898315	8.89489883184433	0	9.02359813451767	277	1.02027481794357	25.6156253814697
1.02276510000229	-0.169905062648468	1.02276510000229	14.9299573898315	8.90739768743515	0	9.03609699010849	277	1.02276510000229	25.6156253814697
1.025255382061	-0.170944142155349	1.025255382061	14.9299573898315	8.91989654302597	0	9.04859584569931	278	1.025255382061	25.6156253814697
1.02779442071915	-0.171607738593593	1.02779442071915	14.9299573898315	8.93239539861679	0	9.06109470129013	277	1.02779442071915	25.6156253814697
1.03028470277786	-0.172002648469061	1.03028470277786	14.9299573898315	8.94489425420761	0	9.07359355688095	277	1.03028470277786	25.6156253814697
1.03277498483658	-0.172266474692151	1.03277498483658	14.9299573898315	8.95739310979843	0	9.08609241247177	277	1.03277498483658	25.6156253814697
1.03526526689529	-0.172622545505874	1.03526526689529	14.9299573898315	8.96989196538925	0	9.09859126806259	277	1.03526526689529	25.6156253814697
1.03775554895401	-0.173069260199554	1.03775554895401	14.9299573898315	8.98239082098007	0	9.11109012365341	277	1.03775554895401	25.6156253814697
1.04029458761215	-0.173669730429538	1.04029458761215	14.9299573898315	8.99488967657089	0	9.12358897924423	277	1.04029458761215	25.6156253814697
1.04278486967087	-0.173893087776378	1.04278486967087	14.9299573898315	9.00738853216171	0	9.13608783483505	277	1.04278486967087	25.6156253814697
1.04527515172958	-0.173760374309495	1.04527515172958	14.9299573898315	9.01988738775253	0	9.14858669042587	277	1.04527515172958	25.6156253814697
1.0477654337883	-0.173627660842612	1.0477654337883	14.9299573898315	9.03238624334335	0	9.16108554601669	278	1.0477654337883	25.6156253814697
1.05025571584702	-0.172964064404368	1.05025571584702	14.9299573898315	9.04488509893417	0	9.17358440160751	277	1.05025571584702	25.6156253814697
1.05279475450516	-0.17230048251804	1.05279475450516	14.9299573898315	9.05738395452499	0	9.18608325719833	277	1.05279475450516	25.6156253814697
1.05528503656387	-0.171170759131201	1.05528503656387	14.9299573898315	9.06988281011581	0	9.19858211278915	277	1.05528503656387	25.6156253814697
1.05777531862259	-0.170196406543255	1.05777531862259	14.9299573898315	9.08238166570663	0	9.21108096837997	277	1.05777531862259	25.6156253814697
1.0602656006813	-0.169068298419006	1.0602656006813	14.9299573898315	9.09488052129745	0	9.22357982397079	278	1.0602656006813	25.6156253814697
1.06275588274002	-0.168317317729816	1.06275588274002	14.9299573898315	9.10737937688828	0	9.23607867956162	277	1.06275588274002	25.6156253814697
1.06529492139816	-0.167922407854348	1.06529492139816	14.9299573898315	9.1198782324791	0	9.24857753515244	277	1.06529492139816	25.6156253814697
1.06778520345688	-0.167660211445764	1.06778520345688	14.9299573898315	9.13237708806992	0	9.26107639074326	277	1.06778520345688	25.6156253814697
1.07027548551559	-0.167174672242254	1.07027548551559	14.9299573898315	9.14487594366074	0	9.27357524633408	277	1.07027548551559	25.6156253814697
1.07276576757431	-0.166689103934914	1.07276576757431	14.9299573898315	9.15737479925156	0	9.2860741019249	278	1.07276576757431	25.6156253814697
1.07525604963303	-0.165955949341878	1.07525604963303	14.9299573898315	9.16987365484238	0	9.29857295751572	277	1.07525604963303	25.6156253814697
1.07779508829117	-0.16417886945419	1.07779508829117	14.9299573898315	9.1823725104332	0	9.31107181310654	277	1.07779508829117	25.6156253814697
1.08028537034988	-0.162269076099619	1.08028537034988	14.9299573898315	9.19487136602402	0	9.32357066869736	277	1.08028537034988	25.6156253814697
1.0827756524086	-0.160226540174335	1.0827756524086	14.9306955337524	9.20737022161484	0	9.33606952428818	277	1.0827756524086	25.6156253814697
1.08526593446732	-0.158184004249051	1.08526593446732	14.9306955337524	9.21986907720566	0	9.348568379879	278	1.08526593446732	25.6156253814697
1.08775621652603	-0.156007168698125	1.08775621652603	14.9306955337524	9.23236793279648	0	9.36106723546982	277	1.08775621652603	25.6156253814697
1.09029525518417	-0.154718873091042	1.09029525518417	14.9306955337524	9.2448667883873	0	9.37356609106064	277	1.09029525518417	25.6156253814697
1.09278553724289	-0.153161920025013	1.09278553724289	14.9306955337524	9.25736564397812	0	9.38606494665146	277	1.09278553724289	25.6156253814697
1.09527581930161	-0.150946274516173	1.09527581930161	14.9306955337524	9.26986449956894	0	9.39856380224228	277	1.09527581930161	25.6156253814697
1.09776610136032	-0.149395826156251	1.09776610136032	14.9306955337524	9.28236335515976	0	9.4110626578331	278	1.09776610136032	25.6156253814697
1.10025638341904	-0.147335580550134	1.10025638341904	14.9306955337524	9.29486221075058	0	9.42356151342392	277	1.10025638341904	25.6156253814697
1.10279542207718	-0.144896635902114	1.10279542207718	14.9306955337524	9.3073610663414	0	9.43606036901474	277	1.10279542207718	25.6156253814697
1.10528570413589	-0.142323391628452	1.10528570413589	14.9306955337524	9.31985992193222	0	9.44855922460556	277	1.10528570413589	25.6156253814697
1.10777598619461	-0.139884461532347	1.10777598619461	14.9306955337524	9.33235877752304	0	9.46105808019638	277	1.10777598619461	25.6156253814697
1.11026626825333	-0.137044189614244	1.11026626825333	14.9306955337524	9.34485763311386	0	9.4735569357872	278	1.11026626825333	25.6156253814697
1.11275655031204	-0.133716792333871	1.11275655031204	14.9306955337524	9.35735648870468	0	9.48605579137802	277	1.11275655031204	25.6156253814697
1.11529558897018	-0.13114683679305	1.11529558897018	14.9306955337524	9.3698553442955	0	9.49855464696884	277	1.11529558897018	25.6156253814697
1.1177858710289	-0.128576881252229	1.1177858710289	14.9306955337524	9.38235419988632	0	9.51105350255966	277	1.1177858710289	25.6156253814697
1.12027615308762	-0.12638077896554	1.12027615308762	14.9306955337524	9.39485305547714	0	9.52355235815048	278	1.12027615308762	25.6156253814697
1.12276643514633	-0.124563375720754	1.12276643514633	14.9306955337524	9.40735191106796	0	9.5360512137413	278	1.12276643514633	25.6156253814697
1.12525671720505	-0.122213561553508	1.12525671720505	14.9306955337524	9.41985076665878	0	9.54855006933212	277	1.12525671720505	25.6156253814697
1.12779575586319	-0.119507727504242	1.12779575586319	14.9306955337524	9.4323496222496	0	9.56104892492294	277	1.12779575586319	25.6156253814697
1.13028603792191	-0.116670824354514	1.13028603792191	14.9306955337524	9.44484847784042	0	9.57354778051376	277	1.13028603792191	25.6156253814697
1.13277631998062	-0.113702881208155	1.13277631998062	14.9306955337524	9.45734733343124	0	9.58604663610458	277	1.13277631998062	25.6156253814697
1.13526660203934	-0.110864413727541	1.13526660203934	14.9306955337524	9.46984618902206	0	9.5985454916954	277	1.13526660203934	25.6156253814697
1.13775688409805	-0.108025946246926	1.13775688409805	14.9306955337524	9.48234504461288	0	9.61104434728622	277	1.13775688409805	25.6156253814697
1.1402959227562	-0.105456121673342	1.1402959227562	14.9306955337524	9.4948439002037	0	9.62354320287704	277	1.1402959227562	25.6156253814697
1.14278620481491	-0.103148457128555	1.14278620481491	14.9306955337524	9.50734275579453	0	9.63604205846787	277	1.14278620481491	25.6156253814697
1.14527648687363	-0.101507532235701	1.14527648687363	14.9306955337524	9.51984161138535	0	9.64854091405869	278	1.14527648687363	25.6156253814697
1.14776676893234	-0.100352088338695	1.14776676893234	14.9306955337524	9.53234046697617	0	9.66103976964951	277	1.14776676893234	25.6156253814697
1.15025705099106	-0.0995947484625503	1.15025705099106	14.9306955337524	9.54483932256699	0	9.67353862524033	277	1.15025705099106	25.6156253814697
1.15279620885849	-0.0995947484625503	1.15279620885849	14.9306955337524	9.55733817815781	0	9.68603748083115	277	1.15279620885849	25.6156253814697
1.15528649091721	-0.0998536706902087	1.15528649091721	14.9306955337524	9.56983703374863	0	9.69853633642197	277	1.15528649091721	25.6156253814697
1.15777677297592	-0.099585042335093	1.15777677297592	14.9306955337524	9.58233588933945	0	9.71103519201279	278	1.15777677297592	25.6156253814697
1.16026705503464	-0.0989636464510113	1.16026705503464	14.9306955337524	9.59483474493027	0	9.72353404760361	277	1.16026705503464	25.6156253814697
1.16275733709335	-0.0975428483798169	1.16275733709335	14.9306955337524	9.60733360052109	0	9.73603290319443	277	1.16275733709335	25.6156253814697
1.16529649496078	-0.0962515114224516	1.16529649496078	14.9306955337524	9.61983245611191	0	9.74853175878525	277	1.16529649496078	25.6156253814697
1.1677867770195	-0.0939989331527613	1.1677867770195	14.9306955337524	9.63233131170273	0	9.76103061437607	277	1.1677867770195	25.6156253814697
1.17027705907822	-0.0934713898459449	1.17027705907822	14.9306955337524	9.64483016729355	0	9.77352946996689	278	1.17027705907822	25.6156253814697
1.17276734113693	-0.0932124676182866	1.17276734113693	14.9314336776733	9.65732902288437	0	9.78602832555771	277	1.17276734113693	25.6156253814697
1.17525762319565	-0.0933257470023818	1.17525762319565	14.9314336776733	9.66982787847519	0	9.79852718114853	277	1.17525762319565	25.6156253814697
1.17779678106308	-0.0938371085794643	1.17779678106308	14.9306955337524	9.68232673406601	0	9.81102603673935	277	1.17779678106308	25.6156253814697
1.1802870631218	-0.0965007275226526	1.1802870631218	14.9306955337524	9.69482558965683	0	9.82352489233017	277	1.1802870631218	25.6156253814697
1.18277734518051	-0.0988083265838213	1.18277734518051	14.9306955337524	9.70732444524765	0	9.83602374792099	277	1.18277734518051	25.6156253814697
1.18526762723923	-0.0999621261144057	1.18526762723923	14.9314336776733	9.71982330083847	0	9.84852260351181	277	1.18526762723923	25.6156253814697
1.18775790929794	-0.10235387890134	1.18775790929794	14.9314336776733	9.73232215642929	0	9.86102145910263	277	1.18775790929794	25.6156253814697
1.19029706716537	-0.104768318124115	1.19029706716537	14.9314336776733	9.74482101202011	0	9.87352031469345	277	1.19029706716537	25.6156253814697
1.19278734922409	-0.107205436506774	1.19278734922409	14.9314336776733	9.75731986761093	0	9.88601917028427	277	1.19278734922409	25.6156253814697
1.19527763128281	-0.110817440145183	1.19527763128281	14.9314336776733	9.76981872320175	0	9.89851802587509	277	1.19527763128281	25.6156253814697
1.19776791334152	-0.111725305032451	1.19776791334152	14.9314336776733	9.78231757879257	0	9.91101688146591	277	1.19776791334152	25.6156253814697
1.20025819540024	-0.11354102025507	1.20025819540024	14.9314336776733	9.79481643438339	0	9.92351573705673	277	1.20025819540024	25.6156253814697
1.20279735326767	-0.115363225631882	1.20279735326767	14.9314336776733	9.80731528997421	0	9.93601459264755	277	1.20279735326767	25.6156253814697
1.20528763532639	-0.117185431008693	1.20528763532639	14.9314336776733	9.81981414556503	0	9.94851344823837	277	1.20528763532639	25.6156253814697
1.2077779173851	-0.120027172670234	1.2077779173851	14.9314336776733	9.83231300115585	0	9.96101230382919	277	1.2077779173851	25.6156253814697
1.21026819944382	-0.120915632578544	1.21026819944382	14.9314336776733	9.84481185674667	0	9.97351115942001	277	1.21026819944382	25.6156253814697
1.21275848150253	-0.12273303582333	1.21275848150253	14.9314336776733	9.85731071233749	0	9.98601001501083	277	1.21275848150253	25.6156253814697
1.21529763936996	-0.124417725601234	1.21529763936996	14.9314336776733	9.86980956792831	0	9.99850887060165	277	1.21529763936996	25.6156253814697
1.21778792142868	-0.12650215649046	1.21778792142868	14.9314336776733	9.88230842351913	0	10.0110077261925	277	1.21778792142868	25.6156253814697
1.2202782034874	-0.129494481370784	1.2202782034874	14.9314336776733	9.89480727910995	0	10.0235065817833	277	1.2202782034874	25.6156253814697
1.22276848554611	-0.130402375361882	1.22276848554611	14.9314336776733	9.90730613470078	0	10.0360054373741	277	1.22276848554611	25.6156253814697
1.22525876760483	-0.131952750962228	1.22525876760483	14.9314336776733	9.9198049902916	0	10.0485042929649	277	1.22525876760483	25.6156253814697
1.22779792547226	-0.133368812385015	1.22779792547226	14.9314336776733	9.93230384588242	0	10.0610031485558	277	1.22779792547226	25.6156253814697
1.23028820753098	-0.133656882098876	1.23028820753098	14.9314336776733	9.94480270147324	0	10.0735020041466	278	1.23028820753098	25.6156253814697
1.23277848958969	-0.132745743030682	1.23277848958969	14.9314336776733	9.95730155706406	0	10.0860008597374	277	1.23277848958969	25.6156253814697
1.23526877164841	-0.131836233776994	1.23526877164841	14.9314336776733	9.96980041265488	0	10.0984997153282	277	1.23526877164841	25.6156253814697
1.23775905370712	-0.129751802887768	1.23775905370712	14.9314336776733	9.9822992682457	0	10.110998570919	277	1.23775905370712	25.6156253814697
1.24029821157455	-0.127667371998541	1.24029821157455	14.9314336776733	9.99479812383652	0	10.1234974265099	277	1.24029821157455	25.6156253814697
1.24278849363327	-0.125582941109315	1.24278849363327	14.9314336776733	10.0072969794273	0	10.1359962821007	277	1.24278849363327	25.6156253814697
1.24527877569199	-0.122988727525808	1.24527877569199	14.9314336776733	10.0197958350182	0	10.1484951376915	277	1.24527877569199	25.6156253814697
1.2477690577507	-0.122347861179151	1.2477690577507	14.9314336776733	10.032294690609	0	10.1609939932823	277	1.2477690577507	25.6156253814697
1.25025933980942	-0.121198834676761	1.25025933980942	14.9314336776733	10.0447935461998	0	10.1734928488731	277	1.25025933980942	25.6156253814697
1.25279849767685	-0.120690674521029	1.25279849767685	14.9314336776733	10.0572924017906	0	10.185991704464	277	1.25279849767685	25.6156253814697
1.25528877973557	-0.121443204989191	1.25528877973557	14.9314336776733	10.0697912573814	0	10.1984905600548	277	1.25528877973557	25.6156253814697
1.25777906179428	-0.121711840620264	1.25777906179428	14.9314336776733	10.0822901129723	0	10.2109894156456	277	1.25777906179428	25.6156253814697
1.260269343853	-0.121980483527295	1.260269343853	14.9314336776733	10.0947889685631	0	10.2234882712364	277	1.260269343853	25.6156253814697
1.26275962591171	-0.122249126434326	1.26275962591171	14.9314336776733	10.1072878241539	0	10.2359871268272	277	1.26275962591171	25.6156253814697
1.26529878377914	-0.122249126434326	1.26529878377914	14.9314336776733	10.1197866797447	0	10.2484859824181	277	1.26529878377914	25.6156253814697
1.26778906583786	-0.121980490803253	1.26778906583786	14.9314336776733	10.1322855353355	0	10.2609848380089	277	1.26778906583786	25.6156253814697
1.27027934789658	-0.121577526442707	1.27027934789658	14.9314336776733	10.1447843909264	0	10.2734836935997	277	1.27027934789658	25.6156253814697
1.27276962995529	-0.121069366286974	1.27276962995529	14.9314336776733	10.1572832465172	0	10.2859825491905	277	1.27276962995529	25.6156253814697
1.27525991201401	-0.120053060527425	1.27525991201401	14.9314336776733	10.169782102108	0	10.2984814047813	277	1.27525991201401	25.6156253814697
1.27779906988144	-0.120053060527425	1.27779906988144	14.9314336776733	10.1822809576988	0	10.3109802603722	277	1.27779906988144	25.6156253814697
1.28028935194016	-0.11991873907391	1.28028935194016	14.9314336776733	10.1947798132896	0	10.323479115963	277	1.28028935194016	25.6156253814697
1.28277963399887	-0.120048207463697	1.28277963399887	14.9314336776733	10.2072786688805	0	10.3359779715538	277	1.28277963399887	25.6156253814697
1.28526991605759	-0.120311997306999	1.28526991605759	14.9314336776733	10.2197775244713	0	10.3484768271446	277	1.28526991605759	25.6156253814697
1.2877601981163	-0.120710101327859	1.2877601981163	14.9325408935547	10.2322763800621	0	10.3609756827354	277	1.2877601981163	25.6156253814697
1.29029935598373	-0.12097874423489	1.29029935598373	14.9325408935547	10.2447752356529	0	10.3734745383263	277	1.29029935598373	25.6156253814697
1.29278963804245	-0.12149014219176	1.29278963804245	14.9314336776733	10.2572740912437	0	10.3859733939171	277	1.29278963804245	25.6156253814697
1.29527992010117	-0.122775105410255	1.29527992010117	14.9325408935547	10.2697729468346	0	10.3984722495079	277	1.29527992010117	25.6156253814697
1.29777020215988	-0.123260600958019	1.29777020215988	14.9325408935547	10.2822718024254	0	10.4109711050987	277	1.29777020215988	25.6156253814697
1.3002604842186	-0.123394915135577	1.3002604842186	14.9325408935547	10.2947706580162	0	10.4234699606895	277	1.3002604842186	25.6156253814697
1.30279964208603	-0.123265446745791	1.30279964208603	14.9325408935547	10.307269513607	0	10.4359688162804	277	1.30279964208603	25.6156253814697
1.30528992414474	-0.123270307085477	1.30528992414474	14.9325408935547	10.3197683691978	0	10.4484676718712	277	1.30528992414474	25.6156253814697
1.30778020620346	-0.12314083869569	1.30778020620346	14.9325408935547	10.3322672247887	0	10.460966527462	277	1.30778020620346	25.6156253814697
1.31027048826218	-0.12314083869569	1.31027048826218	14.9325408935547	10.3447660803795	0	10.4734653830528	277	1.31027048826218	25.6156253814697
1.31276077032089	-0.12262944073882	1.31276077032089	14.9325408935547	10.3572649359703	0	10.4859642386436	277	1.31276077032089	25.6156253814697
1.31529992818832	-0.121478806249797	1.31529992818832	14.9325408935547	10.3697637915611	0	10.4984630942345	277	1.31529992818832	25.6156253814697
1.31779021024704	-0.120724660519045	1.31779021024704	14.9325408935547	10.3822626471519	0	10.5109619498253	277	1.31779021024704	25.6156253814697
1.32028049230576	-0.120700387924444	1.32028049230576	14.9325408935547	10.3947615027428	0	10.5234608054161	277	1.32028049230576	25.6156253814697
1.32277077436447	-0.12105318455724	1.32277077436447	14.9325408935547	10.4072603583336	0	10.5359596610069	277	1.32277077436447	25.6156253814697
1.32526105642319	-0.121538680105004	1.32526105642319	14.9325408935547	10.4197592139244	0	10.5484585165977	277	1.32526105642319	25.6156253814697
1.32780021429062	-0.122024182928726	1.32780021429062	14.9325408935547	10.4322580695152	0	10.5609573721886	277	1.32780021429062	25.6156253814697
1.33029049634933	-0.12250967847649	1.33029049634933	14.9325408935547	10.444756925106	0	10.5734562277794	277	1.33029049634933	25.6156253814697
1.33278077840805	-0.1232638314832	1.33278077840805	14.9325408935547	10.4572557806969	0	10.5859550833702	277	1.33278077840805	25.6156253814697
1.33527106046677	-0.123883655760437	1.33527106046677	14.9325408935547	10.4697546362877	0	10.598453938961	277	1.33527106046677	25.6156253814697
1.33776134252548	-0.123883655760437	1.33776134252548	14.9325408935547	10.4822534918785	0	10.6109527945518	277	1.33776134252548	25.6156253814697
1.34030050039291	-0.123639285448007	1.34030050039291	14.9325408935547	10.4947523474693	0	10.6234516501427	277	1.34030050039291	25.6156253814697
1.34279078245163	-0.12301784590818	1.34279078245163	14.9325408935547	10.5072512030602	0	10.6359505057335	277	1.34279078245163	25.6156253814697
1.34528106451035	-0.121729659440462	1.34528106451035	14.9325408935547	10.519750058651	0	10.6484493613243	277	1.34528106451035	25.6156253814697
1.34777134656906	-0.120975520985667	1.34777134656906	14.9325408935547	10.5322489142418	0	10.6609482169151	277	1.34777134656906	25.6156253814697
1.35026162862778	-0.12060006702086	1.35026162862778	14.9325408935547	10.5447477698326	0	10.673447072506	277	1.35026162862778	25.6156253814697
1.35280078649521	-0.120224613056052	1.35280078649521	14.9325408935547	10.5572466254234	0	10.6859459280968	277	1.35280078649521	25.6156253814697
1.35529106855392	-0.119959200674202	1.35529106855392	14.9325408935547	10.5697454810143	0	10.6984447836876	277	1.35529106855392	25.6156253814697
1.35778135061264	-0.120580632938072	1.35778135061264	14.9325408935547	10.5822443366051	0	10.7109436392784	277	1.35778135061264	25.6156253814697
1.36027163267136	-0.121334771392867	1.36027163267136	14.9325408935547	10.5947431921959	0	10.7234424948692	277	1.36027163267136	25.6156253814697
1.36276191473007	-0.122220008051954	1.36276191473007	14.9325408935547	10.6072420477867	0	10.7359413504601	277	1.36276191473007	25.6156253814697
1.3653010725975	-0.123770369100384	1.3653010725975	14.9325408935547	10.6197409033775	0	10.7484402060509	277	1.3653010725975	25.6156253814697
1.36779135465622	-0.12505694758147	1.36779135465622	14.9325408935547	10.6322397589684	0	10.7609390616417	277	1.36779135465622	25.6156253814697
1.37028163671494	-0.125921142171137	1.37028163671494	14.9325408935547	10.6447386145592	0	10.7734379172325	277	1.37028163671494	25.6156253814697
1.37277191877365	-0.126785336760804	1.37277191877365	14.9325408935547	10.65723747015	0	10.7859367728233	277	1.37277191877365	25.6156253814697
1.37526220083237	-0.127050749142654	1.37526220083237	14.9325408935547	10.6697363257408	0	10.7984356284142	277	1.37526220083237	25.6156253814697
1.3778013586998	-0.127427818370052	1.3778013586998	14.9325408935547	10.6822351813316	0	10.810934484005	277	1.3778013586998	25.6156253814697
1.38029164075851	-0.127427818370052	1.38029164075851	14.9325408935547	10.6947340369225	0	10.8234333395958	277	1.38029164075851	25.6156253814697
1.38278192281723	-0.127296734717675	1.38278192281723	14.9325408935547	10.7072328925133	0	10.8359321951866	277	1.38278192281723	25.6156253814697
1.38527220487595	-0.127034552861005	1.38527220487595	14.9325408935547	10.7197317481041	0	10.8484310507774	277	1.38527220487595	25.6156253814697
1.38776248693466	-0.126502112834714	1.38776248693466	14.9325408935547	10.7322306036949	0	10.8609299063683	277	1.38776248693466	25.6156253814697
1.39030164480209	-0.126013372209854	1.39030164480209	14.9325408935547	10.7447294592857	0	10.8734287619591	277	1.39030164480209	25.6156253814697
1.39279192686081	-0.125524631584994	1.39279192686081	14.9325408935547	10.7572283148766	0	10.8859276175499	277	1.39279192686081	25.6156253814697
1.39528220891953	-0.125391918118112	1.39528220891953	14.9325408935547	10.7697271704674	0	10.8984264731407	277	1.39528220891953	25.6156253814697
1.39777249097824	-0.124882149975747	1.39777249097824	14.9325408935547	10.7822260260582	0	10.9109253287315	277	1.39777249097824	25.6156253814697
1.40026277303696	-0.124616752145812	1.40026277303696	14.9332790374756	10.794724881649	0	10.9234241843224	277	1.40026277303696	25.6156253814697
1.40280193090439	-0.124351354315877	1.40280193090439	14.9325408935547	10.8072237372398	0	10.9359230399132	277	1.40280193090439	25.6156253814697
1.4052922129631	-0.123841586173512	1.4052922129631	14.9332790374756	10.8197225928307	0	10.948421895504	277	1.4052922129631	25.6156253814697
1.40778249502182	-0.123464516946115	1.40778249502182	14.9332790374756	10.8322214484215	0	10.9609207510948	277	1.40778249502182	25.6156253814697
1.41027277708054	-0.123595600598492	1.41027277708054	14.9325408935547	10.8447203040123	0	10.9734196066856	277	1.41027277708054	25.6156253814697
1.41276305913925	-0.123595600598492	1.41276305913925	14.9325408935547	10.8572191596031	0	10.9859184622765	277	1.41276305913925	25.6156253814697
1.41530221700668	-0.123728314065374	1.41530221700668	14.9332790374756	10.8697180151939	0	10.9984173178673	277	1.41530221700668	25.6156253814697
1.4177924990654	-0.124255893751979	1.4177924990654	14.9332790374756	10.8822168707848	0	11.0109161734581	277	1.4177924990654	25.6156253814697
1.42028278112411	-0.124783473438583	1.42028278112411	14.9332790374756	10.8947157263756	0	11.0234150290489	277	1.42028278112411	25.6156253814697
1.42277306318283	-0.125048871268518	1.42277306318283	14.9332790374756	10.9072145819664	0	11.0359138846397	277	1.42277306318283	25.6156253814697
1.42526334524155	-0.125820821267553	1.42526334524155	14.9332790374756	10.9197134375572	0	11.0484127402306	277	1.42526334524155	25.6156253814697
1.42780250310898	-0.126460057799704	1.42780250310898	14.9332790374756	10.932212293148	0	11.0609115958214	277	1.42780250310898	25.6156253814697
1.43029278516769	-0.126748127513565	1.43029278516769	14.9332790374756	10.9447111487389	0	11.0734104514122	277	1.43029278516769	25.6156253814697
1.43278306722641	-0.127324252389371	1.43278306722641	14.9332790374756	10.9572100043297	0	11.085909307003	277	1.43278306722641	25.6156253814697
1.43527334928513	-0.128609230159782	1.43527334928513	14.9332790374756	10.9697088599205	0	11.0984081625938	277	1.43527334928513	25.6156253814697
1.43776363134384	-0.129632026073523	1.43776363134384	14.9332790374756	10.9822077155113	0	11.1109070181847	277	1.43776363134384	25.6156253814697
1.44030278921127	-0.131054563098587	1.44030278921127	14.9332790374756	10.9947065711021	0	11.1234058737755	277	1.44030278921127	25.6156253814697
1.44279307126999	-0.133006309624761	1.44279307126999	14.9332790374756	11.007205426693	0	11.1359047293663	277	1.44279307126999	25.6156253814697
1.4452833533287	-0.134938643896021	1.4452833533287	14.9332790374756	11.0197042822838	0	11.1484035849571	277	1.4452833533287	25.6156253814697
1.44777363538742	-0.136981034302153	1.44777363538742	14.9332790374756	11.0322031378746	0	11.1609024405479	277	1.44777363538742	25.6156253814697
1.45026391744614	-0.139065508847125	1.45026391744614	14.9332790374756	11.0447019934654	0	11.1734012961388	277	1.45026391744614	25.6156253814697
1.45280307531357	-0.141062613693066	1.45280307531357	14.9332790374756	11.0572008490562	0	11.1859001517296	277	1.45280307531357	25.6156253814697
1.45529335737228	-0.142860662890598	1.45529335737228	14.9332790374756	11.0696997046471	0	11.1983990073204	277	1.45529335737228	25.6156253814697
1.457783639431	-0.145168523886241	1.457783639431	14.9332790374756	11.0821985602379	0	11.2108978629112	277	1.457783639431	25.6156253814697
1.46027392148972	-0.147076643770561	1.46027392148972	14.9332790374756	11.0946974158287	0	11.223396718502	277	1.46027392148972	25.6156253814697
1.46276420354843	-0.148979917867109	1.46276420354843	14.9332790374756	11.1071962714195	0	11.2358955740929	277	1.46276420354843	25.6156253814697
1.46530336141586	-0.150886437040754	1.46530336141586	14.9332790374756	11.1196951270103	0	11.2483944296837	277	1.46530336141586	25.6156253814697
1.46779364347458	-0.153191067511216	1.46779364347458	14.9332790374756	11.1321939826012	0	11.2608932852745	277	1.46779364347458	25.6156253814697
1.47028392553329	-0.155431014718488	1.47028392553329	14.9332790374756	11.144692838192	0	11.2733921408653	277	1.47028392553329	25.6156253814697
1.47277420759201	-0.157868402311578	1.47277420759201	14.9332790374756	11.1571916937828	0	11.2858909964561	277	1.47277420759201	25.6156253814697
1.47526448965073	-0.160307419719175	1.47526448965073	14.9332790374756	11.1696905493736	0	11.298389852047	277	1.47526448965073	25.6156253814697
1.47780364751816	-0.162370997713879	1.47780364751816	14.9332790374756	11.1821894049644	0	11.3108887076378	277	1.47780364751816	25.6156253814697
1.48029392957687	-0.165208184625953	1.48029392957687	14.9332790374756	11.1946882605553	0	11.3233875632286	277	1.48029392957687	25.6156253814697
1.48278421163559	-0.168047030456364	1.48278421163559	14.9332790374756	11.2071871161461	0	11.3358864188194	277	1.48278421163559	25.6156253814697
1.48527449369431	-0.171018618857488	1.48527449369431	14.9332790374756	11.2196859717369	0	11.3483852744102	277	1.48527449369431	25.6156253814697
1.48776477575302	-0.17386075342074	1.48776477575302	14.9332790374756	11.2321848273277	0	11.3608841300011	277	1.48776477575302	25.6156253814697
1.49030393362045	-0.176568530150689	1.49030393362045	14.9332790374756	11.2446836829185	0	11.3733829855919	277	1.49030393362045	25.6156253814697
1.49279421567917	-0.179274706169963	1.49279421567917	14.9332790374756	11.2571825385094	0	11.3858818411827	277	1.49279421567917	25.6156253814697
1.49528449773788	-0.18146944057662	1.49528449773788	14.9332790374756	11.2696813941002	0	11.3983806967735	277	1.49528449773788	25.6156253814697
1.4977747797966	-0.183264404768124	1.4977747797966	14.9332790374756	11.282180249691	0	11.4108795523643	277	1.4977747797966	25.6156253814697
1.50026506185532	-0.184151358553208	1.50026506185532	14.9332790374756	11.2946791052818	0	11.4233784079552	277	1.50026506185532	25.6156253814697
1.50280421972275	-0.184196687769145	1.50280421972275	14.9332790374756	11.3071779608727	0	11.435877263546	277	1.50280421972275	25.6156253814697
1.50529450178146	-0.183290292625315	1.50529450178146	14.9332790374756	11.3196768164635	0	11.4483761191368	277	1.50529450178146	25.6156253814697
1.50778478384018	-0.18187245586887	1.50778478384018	14.9332790374756	11.3321756720543	0	11.4608749747276	277	1.50778478384018	25.6156253814697
1.5102750658989	-0.180321891093627	1.5102750658989	14.9332790374756	11.3446745276451	0	11.4733738303185	277	1.5102750658989	25.6156253814697
1.51276534795761	-0.177748443093151	1.51276534795761	14.9332790374756	11.3571733832359	0	11.4858726859093	277	1.51276534795761	25.6156253814697
1.51530450582504	-0.175042252521962	1.51530450582504	14.9332790374756	11.3696722388268	0	11.4983715415001	277	1.51530450582504	25.6156253814697
1.51779478788376	-0.172468804521486	1.51779478788376	14.9332790374756	11.3821710944176	0	11.5108703970909	277	1.51779478788376	25.6156253814697
1.52028506994247	-0.168367521837354	1.52028506994247	14.9332790374756	11.3946699500084	0	11.5233692526817	277	1.52028506994247	25.6156253814697
1.52277535200119	-0.164844066603109	1.52277535200119	14.9332790374756	11.4071688055992	0	11.5358681082726	277	1.52277535200119	25.6156253814697
1.52526563405991	-0.162270676810294	1.52526563405991	14.9332790374756	11.41966766119	0	11.5483669638634	277	1.52526563405991	25.6156253814697
1.52780479192734	-0.159075832925737	1.52780479192734	14.9332790374756	11.4321665167809	0	11.5608658194542	277	1.52780479192734	25.6156253814697
1.53029507398605	-0.156013687956147	1.53029507398605	14.9332790374756	11.4446653723717	0	11.573364675045	277	1.53029507398605	25.6156253814697
1.53278535604477	-0.153708999278024	1.53278535604477	14.9332790374756	11.4571642279625	0	11.5858635306358	277	1.53278535604477	25.6156253814697
1.53527563810349	-0.151404325151816	1.53527563810349	14.9340171813965	11.4696630835533	0	11.5983623862267	277	1.53527563810349	25.6156253814697
1.5377659201622	-0.148965322296135	1.5377659201622	14.9332790374756	11.4821619391441	0	11.6108612418175	277	1.5377659201622	25.6156253814697
1.54030507802963	-0.148054154124111	1.54030507802963	14.9340171813965	11.494660794735	0	11.6233600974083	277	1.54030507802963	25.6156253814697
1.54279536008835	-0.14727731468156	1.54279536008835	14.9332790374756	11.5071596503258	0	11.6358589529991	277	1.54279536008835	25.6156253814697
1.54528564214706	-0.145503552630544	1.54528564214706	14.9332790374756	11.5196585059166	0	11.6483578085899	277	1.54528564214706	25.6156253814697
1.54777592420578	-0.14434962940868	1.54777592420578	14.9340171813965	11.5321573615074	0	11.6608566641808	277	1.54777592420578	25.6156253814697
1.5502662062645	-0.143061377457343	1.5502662062645	14.9340171813965	11.5446562170982	0	11.6733555197716	277	1.5502662062645	25.6156253814697
1.55280536413193	-0.143061377457343	1.55280536413193	14.9340171813965	11.5571550726891	0	11.6858543753624	277	1.55280536413193	25.6156253814697
1.55529564619064	-0.143194090924226	1.55529564619064	14.9340171813965	11.5696539282799	0	11.6983532309532	277	1.55529564619064	25.6156253814697
1.55778592824936	-0.143461118568666	1.55778592824936	14.9340171813965	11.5821527838707	0	11.710852086544	278	1.55778592824936	25.6156253814697
1.56027621030807	-0.143862489494495	1.56027621030807	14.9340171813965	11.5946516394615	0	11.7233509421349	277	1.56027621030807	25.6156253814697
1.56276649236679	-0.144262230605818	1.56276649236679	14.9340171813965	11.6071504950523	0	11.7358497977257	277	1.56276649236679	25.6156253814697
1.56530565023422	-0.145281825098209	1.56530565023422	14.9340171813965	11.6196493506432	0	11.7483486533165	277	1.56530565023422	25.6156253814697
1.56779593229294	-0.146058649988845	1.56779593229294	14.9340171813965	11.632148206234	0	11.7608475089073	277	1.56779593229294	25.6156253814697
1.57028621435165	-0.146837104693986	1.57028621435165	14.9340171813965	11.6446470618248	0	11.7733463644981	277	1.57028621435165	25.6156253814697
1.57277649641037	-0.146571677760221	1.57277649641037	14.9340171813965	11.6571459174156	0	11.785845220089	277	1.57277649641037	25.6156253814697
1.57526677846909	-0.146571677760221	1.57526677846909	14.9340171813965	11.6696447730064	0	11.7983440756798	277	1.57526677846909	25.6156253814697
1.57780593633652	-0.146438978845254	1.57780593633652	14.9340171813965	11.6821436285973	0	11.8108429312706	277	1.57780593633652	25.6156253814697
1.58029621839523	-0.146306265378371	1.58029621839523	14.9340171813965	11.6946424841881	0	11.8233417868614	277	1.58029621839523	25.6156253814697
1.58278650045395	-0.146040852996521	1.58278650045395	14.9340171813965	11.7071413397789	0	11.8358406424522	277	1.58278650045395	25.6156253814697
1.58527678251266	-0.145775426062755	1.58527678251266	14.9340171813965	11.7196401953697	0	11.8483394980431	277	1.58527678251266	25.6156253814697
1.58776706457138	-0.145887097460218	1.58776706457138	14.9340171813965	11.7321390509605	0	11.8608383536339	277	1.58776706457138	25.6156253814697
1.59030622243881	-0.146131482324563	1.59030622243881	14.9340171813965	11.7446379065514	0	11.8733372092247	277	1.59030622243881	25.6156253814697
1.59279650449753	-0.146131482324563	1.59279650449753	14.9340171813965	11.7571367621422	0	11.8858360648155	277	1.59279650449753	25.6156253814697
1.59528678655624	-0.145866055390798	1.59528678655624	14.9340171813965	11.769635617733	0	11.8983349204063	277	1.59528678655624	25.6156253814697
1.59777706861496	-0.145597397931851	1.59777706861496	14.9340171813965	11.7821344733238	0	11.9108337759972	277	1.59777706861496	25.6156253814697
1.60026735067368	-0.145328740472905	1.60026735067368	14.9340171813965	11.7946333289146	0	11.923332631588	277	1.60026735067368	25.6156253814697
1.60280650854111	-0.144417572300881	1.60280650854111	14.9340171813965	11.8071321845055	0	11.9358314871788	277	1.60280650854111	25.6156253814697
1.60529679059982	-0.14312933490146	1.60529679059982	14.9340171813965	11.8196310400963	0	11.9483303427696	277	1.60529679059982	25.6156253814697
1.60778707265854	-0.141441341838799	1.60778707265854	14.9340171813965	11.8321298956871	0	11.9608291983604	277	1.60778707265854	25.6156253814697
1.61027735471725	-0.139622265123762	1.61027735471725	14.9340171813965	11.8446287512779	0	11.9733280539513	277	1.61027735471725	25.6156253814697
1.61276763677597	-0.13780320296064	1.61276763677597	14.9340171813965	11.8571276068687	0	11.9858269095421	277	1.61276763677597	25.6156253814697
1.6153067946434	-0.13638062227983	1.6153067946434	14.9340171813965	11.8696264624596	0	11.9983257651329	277	1.6153067946434	25.6156253814697
1.61779707670212	-0.13536102778744	1.61779707670212	14.9340171813965	11.8821253180504	0	12.0108246207237	277	1.61779707670212	25.6156253814697
1.62028735876083	-0.134341433295049	1.62028735876083	14.9340171813965	11.8946241736412	0	12.0233234763145	277	1.62028735876083	25.6156253814697
1.62277764081955	-0.133964349515736	1.62277764081955	14.9340171813965	11.907123029232	0	12.0358223319054	277	1.62277764081955	25.6156253814697
1.62526792287827	-0.133964349515736	1.62526792287827	14.9340171813965	11.9196218848228	0	12.0483211874962	277	1.62526792287827	25.6156253814697
1.6278070807457	-0.134364090627059	1.6278070807457	14.9340171813965	11.9321207404137	0	12.060820043087	277	1.6278070807457	25.6156253814697
1.63029736280441	-0.134873887873255	1.63029736280441	14.9340171813965	11.9446195960045	0	12.0733188986778	277	1.63029736280441	25.6156253814697
1.63278764486313	-0.135136055178009	1.63278764486313	14.9340171813965	11.9571184515953	0	12.0858177542686	277	1.63278764486313	25.6156253814697
1.63527792692184	-0.135001741000451	1.63527792692184	14.9340171813965	11.9696173071861	0	12.0983166098595	277	1.63527792692184	25.6156253814697
1.63776820898056	-0.13473309809342	1.63776820898056	14.9340171813965	11.9821161627769	0	12.1108154654503	277	1.63776820898056	25.6156253814697
1.64030736684799	-0.134464455186389	1.64030736684799	14.9340171813965	11.9946150183678	0	12.1233143210411	277	1.64030736684799	25.6156253814697
1.64279764890671	-0.134195812279359	1.64279764890671	14.9340171813965	12.0071138739586	0	12.1358131766319	277	1.64279764890671	25.6156253814697
1.64528793096542	-0.133927154820412	1.64528793096542	14.9340171813965	12.0196127295494	0	12.1483120322227	277	1.64528793096542	25.6156253814697
1.64777821302414	-0.133263631141745	1.64777821302414	14.9340171813965	12.0321115851402	0	12.1608108878136	277	1.64777821302414	25.6156253814697
1.65026849508286	-0.132375149405561	1.65026849508286	14.9340171813965	12.044610440731	0	12.1733097434044	277	1.65026849508286	25.6156253814697
1.65280765295029	-0.131578912260011	1.65280765295029	14.9340171813965	12.0571092963219	0	12.1858085989952	277	1.65280765295029	25.6156253814697
1.655297935009	-0.130824744701385	1.655297935009	14.9340171813965	12.0696081519127	0	12.198307454586	277	1.655297935009	25.6156253814697
1.65778821706772	-0.130297165014781	1.65778821706772	14.9340171813965	12.0821070075035	0	12.2108063101768	277	1.65778821706772	25.6156253814697
1.66027849912643	-0.130034983158112	1.66027849912643	14.9340171813965	12.0946058630943	0	12.2233051657677	277	1.66027849912643	25.6156253814697
1.66276878118515	-0.129903899505734	1.66276878118515	14.9340171813965	12.1071047186852	0	12.2358040213585	277	1.66276878118515	25.6156253814697
1.66530793905258	-0.129903899505734	1.66530793905258	14.9340171813965	12.119603574276	0	12.2483028769493	277	1.66530793905258	25.6156253814697
1.6677982211113	-0.130298765725456	1.6677982211113	14.9340171813965	12.1321024298668	0	12.2608017325401	277	1.6677982211113	25.6156253814697
1.67028850317001	-0.130808548419736	1.67028850317001	14.9340171813965	12.1446012854576	0	12.273300588131	277	1.67028850317001	25.6156253814697
1.67277878522873	-0.131473687360995	1.67277878522873	14.9340171813965	12.1571001410484	0	12.2857994437218	277	1.67277878522873	25.6156253814697
1.67526906728745	-0.13222785491962	1.67526906728745	14.9340171813965	12.1695989966393	0	12.2982982993126	277	1.67526906728745	25.6156253814697
1.67780822515488	-0.13275544915814	1.67780822515488	14.9340171813965	12.1820978522301	0	12.3107971549034	277	1.67780822515488	25.6156253814697
1.68029850721359	-0.133151945192367	1.68029850721359	14.9340171813965	12.1945967078209	0	12.3232960104942	277	1.68029850721359	25.6156253814697
1.68278878927231	-0.13355168630369	1.68278878927231	14.9340171813965	12.2070955634117	0	12.3357948660851	277	1.68278878927231	25.6156253814697
1.68527907133102	-0.134330126456916	1.68527907133102	14.9340171813965	12.2195944190025	0	12.3482937216759	277	1.68527907133102	25.6156253814697
1.68776935338974	-0.13497585314326	1.68776935338974	14.9340171813965	12.2320932745934	0	12.3607925772667	277	1.68776935338974	25.6156253814697
1.69030851125717	-0.136262475280091	1.69030851125717	14.9351224899292	12.2445921301842	0	12.3732914328575	277	1.69030851125717	25.6156253814697
1.69279879331589	-0.13768179633189	1.69279879331589	14.9340171813965	12.257090985775	0	12.3857902884483	277	1.69279879331589	25.6156253814697
1.6952890753746	-0.138704621349461	1.6952890753746	14.9340171813965	12.2695898413658	0	12.3982891440392	277	1.6952890753746	25.6156253814697
1.69777935743332	-0.139727431815118	1.69777935743332	14.9340171813965	12.2820886969566	0	12.41078799963	277	1.69777935743332	25.6156253814697
1.70026963949203	-0.140371543238871	1.70026963949203	14.9351224899292	12.2945875525475	0	12.4232868552208	277	1.70026963949203	25.6156253814697
1.70280879735947	-0.141258424264379	1.70280879735947	14.9340171813965	12.3070864081383	0	12.4357857108116	277	1.70280879735947	25.6156253814697
1.70529907941818	-0.141502794576809	1.70529907941818	14.9351224899292	12.3195852637291	0	12.4482845664024	277	1.70529907941818	25.6156253814697
1.7077893614769	-0.142012591823004	1.7077893614769	14.9351224899292	12.3320841193199	0	12.4607834219933	277	1.7077893614769	25.6156253814697
1.71027964353561	-0.142413962748833	1.71027964353561	14.9340171813965	12.3445829749107	0	12.4732822775841	277	1.71027964353561	25.6156253814697
1.71276992559433	-0.142703647725284	1.71276992559433	14.9351224899292	12.3570818305016	0	12.4857811331749	277	1.71276992559433	25.6156253814697
1.71530908346176	-0.143258759635501	1.71530908346176	14.9351224899292	12.3695806860924	0	12.4982799887657	277	1.71530908346176	25.6156253814697
1.71779936552048	-0.143792844028212	1.71779936552048	14.9351224899292	12.3820795416832	0	12.5107788443565	277	1.71779936552048	25.6156253814697
1.72028964757919	-0.144571313285269	1.72028964757919	14.9351224899292	12.394578397274	0	12.5232776999474	277	1.72028964757919	25.6156253814697
1.72277992963791	-0.144704026752152	1.72277992963791	14.9351224899292	12.4070772528648	0	12.5357765555382	277	1.72277992963791	25.6156253814697
1.72527021169662	-0.144726684084162	1.72527021169662	14.9351224899292	12.4195761084557	0	12.548275411129	277	1.72527021169662	25.6156253814697
1.72780936956406	-0.144373887451366	1.72780936956406	14.9351224899292	12.4320749640465	0	12.5607742667198	277	1.72780936956406	25.6156253814697
1.73029965162277	-0.143619705340825	1.73029965162277	14.9351224899292	12.4445738196373	0	12.5732731223106	277	1.73029965162277	25.6156253814697
1.73278993368149	-0.142844495712779	1.73278993368149	14.9351224899292	12.4570726752281	0	12.5857719779015	277	1.73278993368149	25.6156253814697
1.7352802157402	-0.142467411933467	1.7352802157402	14.9351224899292	12.4695715308189	0	12.5982708334923	277	1.7352802157402	25.6156253814697
1.73777049779892	-0.141667915158905	1.73777049779892	14.9351224899292	12.4820703864098	0	12.6107696890831	277	1.73777049779892	25.6156253814697
1.74030965566635	-0.140353775350377	1.74030965566635	14.9351224899292	12.4945692420006	0	12.6232685446739	277	1.74030965566635	25.6156253814697
1.74279993772507	-0.139843978104182	1.74279993772507	14.9351224899292	12.5070680975914	0	12.6357674002647	277	1.74279993772507	25.6156253814697
1.74529021978378	-0.139442607178353	1.74529021978378	14.9351224899292	12.5195669531822	0	12.6482662558556	277	1.74529021978378	25.6156253814697
1.7477805018425	-0.139418320031837	1.7477805018425	14.9351224899292	12.5321144461632	0	12.6607651114464	277	1.7477805018425	25.6156253814697
1.75027078390121	-0.139504089020193	1.75027078390121	14.9351224899292	12.5445646643639	0	12.6732639670372	277	1.75027078390121	25.6156253814697
1.75280994176865	-0.139101117383689	1.75280994176865	14.9351224899292	12.5570635199547	0	12.685762822628	277	1.75280994176865	25.6156253814697
1.75530022382736	-0.138455390697345	1.75530022382736	14.9351224899292	12.5695623755455	0	12.6982616782188	277	1.75530022382736	25.6156253814697
1.75779050588608	-0.137259397888556	1.75779050588608	14.9351224899292	12.5820612311363	0	12.7107605338097	277	1.75779050588608	25.6156253814697
1.76028078794479	-0.136505244881846	1.76028078794479	14.9351224899292	12.5945600867271	0	12.7232593894005	277	1.76028078794479	25.6156253814697
1.76277107000351	-0.135106980451383	1.76277107000351	14.9351224899292	12.607058942318	0	12.7357582449913	277	1.76277107000351	25.6156253814697
1.76531022787094	-0.132402696181089	1.76531022787094	14.9351224899292	12.6195577979088	0	12.7482571005821	277	1.76531022787094	25.6156253814697
1.76780050992966	-0.130497879581526	1.76780050992966	14.9351224899292	12.6320566534996	0	12.7607559561729	276	1.76780050992966	25.6156253814697
1.77029079198837	-0.128837433294393	1.77029079198837	14.9351224899292	12.6445555090904	0	12.7732548117638	277	1.77029079198837	25.6156253814697
1.77278107404709	-0.127287043142132	1.77278107404709	14.9351224899292	12.6570543646812	0	12.7857536673546	277	1.77278107404709	25.6156253814697
1.7752713561058	-0.126511848066002	1.7752713561058	14.9351224899292	12.6695532202721	0	12.7982525229454	277	1.7752713561058	25.6156253814697
1.77781051397324	-0.125804639537819	1.77781051397324	14.9351224899292	12.6820520758629	0	12.8107513785362	277	1.77781051397324	25.6156253814697
1.78030079603195	-0.125539227155969	1.78030079603195	14.9351224899292	12.6945509314537	0	12.823250234127	277	1.78030079603195	25.6156253814697
1.78279107809067	-0.125277045299299	1.78279107809067	14.9351224899292	12.7070497870445	0	12.8357490897179	277	1.78279107809067	25.6156253814697
1.78528136014938	-0.125540827866644	1.78528136014938	14.9351224899292	12.7195486426353	0	12.8482479453087	277	1.78528136014938	25.6156253814697
1.7877716422081	-0.126312777865678	1.7877716422081	14.9351224899292	12.7320474982262	0	12.8607468008995	277	1.7877716422081	25.6156253814697
1.79031080007553	-0.127463441458531	1.79031080007553	14.9351224899292	12.744546353817	0	12.8732456564903	277	1.79031080007553	25.6156253814697
1.79280108213425	-0.128748404677026	1.79280108213425	14.9351224899292	12.7570452094078	0	12.8857445120811	277	1.79280108213425	25.6156253814697
1.79529136419296	-0.130675864056684	1.79529136419296	14.9351224899292	12.7695440649986	0	12.898243367672	277	1.79529136419296	25.6156253814697
1.79778164625168	-0.131318345665932	1.79778164625168	14.9351224899292	12.7820429205894	0	12.9107422232628	277	1.79778164625168	25.6156253814697
1.80027192831039	-0.132737652165815	1.80027192831039	14.9351224899292	12.7945417761803	0	12.9232410788536	277	1.80027192831039	25.6156253814697
1.80281108617783	-0.134534042445011	1.80281108617783	14.9351224899292	12.8070406317711	0	12.9357399344444	277	1.80281108617783	25.6156253814697
1.80530136823654	-0.13670751650352	1.80530136823654	14.9351224899292	12.8195394873619	0	12.9482387900352	277	1.80530136823654	25.6156253814697
1.80779165029526	-0.139419949846342	1.80779165029526	14.9351224899292	12.8320383429527	0	12.9607376456261	277	1.80779165029526	25.6156253814697
1.81028193235397	-0.140064061270095	1.81028193235397	14.9351224899292	12.8445371985435	0	12.9732365012169	277	1.81028193235397	25.6156253814697
1.81277221441269	-0.141352313221432	1.81277221441269	14.9351224899292	12.8570360541344	0	12.9857353568077	277	1.81277221441269	25.6156253814697
1.81531137228012	-0.142640565172769	1.81531137228012	14.9351224899292	12.8695349097252	0	12.9982342123985	277	1.81531137228012	25.6156253814697
1.81780165433884	-0.144061516039073	1.81780165433884	14.9351224899292	12.882033765316	0	13.0107330679893	277	1.81780165433884	25.6156253814697
1.82029193639755	-0.145480866194703	1.82029193639755	14.9351224899292	12.8945326209068	0	13.0232319235802	277	1.82029193639755	25.6156253814697
1.82278221845627	-0.147031314554624	1.82278221845627	14.9351224899292	12.9070314764977	0	13.035730779171	277	1.82278221845627	25.6156253814697
1.82527250051498	-0.148716106195934	1.82527250051498	14.9351224899292	12.9195303320885	0	13.0482296347618	277	1.82527250051498	25.6156253814697
1.82781165838242	-0.150266554555856	1.82781165838242	14.9351224899292	12.9320291876793	0	13.0607284903526	277	1.82781165838242	25.6156253814697
1.83030194044113	-0.151817017467692	1.83030194044113	14.9351224899292	12.9445280432701	0	13.0732273459435	277	1.83030194044113	25.6156253814697
1.83279222249985	-0.153367480379529	1.83279222249985	14.9351224899292	12.9570268988609	0	13.0857262015343	277	1.83279222249985	25.6156253814697
1.83528250455856	-0.155050656758249	1.83528250455856	14.9351224899292	12.9695257544518	0	13.0982250571251	277	1.83528250455856	25.6156253814697
1.83777278661728	-0.156733833136968	1.83777278661728	14.9351224899292	12.9820246100426	0	13.1107239127159	277	1.83777278661728	25.6156253814697
1.84031194448471	-0.158153212396428	1.84031194448471	14.9351224899292	12.9945234656334	0	13.1232227683067	277	1.84031194448471	25.6156253814697
1.84280222654343	-0.159797578817233	1.84280222654343	14.9351224899292	13.0070223212242	0	13.1357216238976	277	1.84280222654343	25.6156253814697
1.84529250860214	-0.16122023225762	1.84529250860214	14.9351224899292	13.019521176815	0	13.1482204794884	277	1.84529250860214	25.6156253814697
1.84778279066086	-0.162508571520448	1.84778279066086	14.9351224899292	13.0320200324059	0	13.1607193350792	277	1.84778279066086	25.6156253814697
1.85027307271957	-0.163796881679446	1.85027307271957	14.9351224899292	13.0445188879967	0	13.17321819067	277	1.85027307271957	25.6156253814697
1.85281223058701	-0.165347388247028	1.85281223058701	14.9351224899292	13.0570177435875	0	13.1857170462608	277	1.85281223058701	25.6156253814697
1.85530251264572	-0.166634097695351	1.85530251264572	14.964638710022	13.0695165991783	0	13.1982159018517	277	1.85530251264572	25.6156253814697
1.85779279470444	-0.169315928360447	1.85779279470444	14.9351224899292	13.0820154547691	0	13.2107147574425	277	1.85779279470444	25.6156253814697
1.86028307676315	-0.170335581060499	1.86028307676315	14.9351224899292	13.09451431036	0	13.2232136130333	277	1.86028307676315	25.6156253814697
1.86277335882187	-0.171641731867567	1.86277335882187	14.8170595169067	13.1070131659508	0	13.2357124686241	277	1.86277335882187	25.6156253814697
1.8653125166893	-0.172281026607379	1.8653125166893	14.9351224899292	13.1195120215416	0	13.2482113242149	277	1.8653125166893	25.6156253814697
1.86780279874802	-0.172543237567879	1.86780279874802	14.9351224899292	13.1320108771324	0	13.2607101798058	277	1.86780279874802	25.6156253814697
1.87029308080673	-0.172805448528379	1.87029308080673	14.9351224899292	13.1445097327232	0	13.2732090353966	277	1.87029308080673	25.6156253814697
1.87278336286545	-0.172805448528379	1.87278336286545	14.964638710022	13.1570085883141	0	13.2857078909874	277	1.87278336286545	25.6156253814697
1.87527364492416	-0.172936546732672	1.87527364492416	14.9351224899292	13.1695074439049	0	13.2982067465782	277	1.87527364492416	25.6156253814697
1.8778128027916	-0.172559433849528	1.8778128027916	14.9351224899292	13.1820062994957	0	13.310705602169	277	1.8778128027916	25.6156253814697
1.88030308485031	-0.172182320966385	1.88030308485031	14.9351224899292	13.1945051550865	0	13.3232044577599	277	1.88030308485031	25.6156253814697
1.88279336690903	-0.171296982443891	1.88279336690903	14.9351224899292	13.2070040106773	0	13.3357033133507	277	1.88279336690903	25.6156253814697
1.88528364896774	-0.170657673152164	1.88528364896774	14.9351224899292	13.2195028662682	0	13.3482021689415	277	1.88528364896774	25.6156253814697
1.88777393102646	-0.170395476743579	1.88777393102646	14.9351224899292	13.232001721859	0	13.3607010245323	277	1.88777393102646	25.6156253814697
1.89031308889389	-0.16924474039115	1.89031308889389	14.9351224899292	13.2445005774498	0	13.3731998801231	277	1.89031308889389	25.6156253814697
1.89280337095261	-0.167959660757333	1.89280337095261	14.9351224899292	13.2569994330406	0	13.385698735714	277	1.89280337095261	25.6156253814697
1.89529365301132	-0.166674581123516	1.89529365301132	14.9351224899292	13.2694982886314	0	13.3981975913048	277	1.89529365301132	25.6156253814697
1.89778393507004	-0.165389501489699	1.89778393507004	14.9351224899292	13.2819971442223	0	13.4106964468956	277	1.89778393507004	25.6156253814697
1.90027421712875	-0.163727294420823	1.90027421712875	14.8465747833252	13.2944959998131	0	13.4231953024864	276	1.90027421712875	25.6156253814697
1.90281337499619	-0.162573298439384	1.90281337499619	14.9351224899292	13.3069948554039	0	13.4356941580772	277	1.90281337499619	25.6156253814697
1.9053036570549	-0.161150644998997	1.9053036570549	14.9351224899292	13.3194937109947	0	13.4481930136681	277	1.9053036570549	25.6156253814697
1.90779393911362	-0.159727991558611	1.90779393911362	14.9351224899292	13.3319925665855	0	13.4606918692589	277	1.90779393911362	25.6156253814697
1.91028422117233	-0.158797367475927	1.91028422117233	14.964638710022	13.3444914221764	0	13.4731907248497	277	1.91028422117233	25.6156253814697
1.91277450323105	-0.158020513481461	1.91277450323105	14.9351224899292	13.3569902777672	0	13.4856895804405	277	1.91277450323105	25.6156253814697
1.91531366109848	-0.156732217874378	1.91531366109848	14.9351224899292	13.369489133358	0	13.4981884360313	277	1.91531366109848	25.6156253814697
1.9178039431572	-0.155443936819211	1.9178039431572	14.9351224899292	13.3819879889488	0	13.5106872916222	277	1.9178039431572	25.6156253814697
1.92029422521591	-0.154155655764043	1.92029422521591	14.9351224899292	13.3944868445396	0	13.523186147213	277	1.92029422521591	25.6156253814697
1.92278450727463	-0.152228094520979	1.92278450727463	14.9351224899292	13.4069857001305	0	13.5356850028038	277	1.92278450727463	25.6156253814697
1.92527478933334	-0.15005779277999	1.92527478933334	14.9351224899292	13.4194845557213	0	13.5481838583946	277	1.92527478933334	25.6156253814697
1.92781394720078	-0.147887505590916	1.92781394720078	14.9351224899292	13.4319834113121	0	13.5606827139854	277	1.92781394720078	25.6156253814697
1.93030422925949	-0.146113714436069	1.93030422925949	14.9351224899292	13.4444822669029	0	13.5731815695763	277	1.93030422925949	25.6156253814697
1.93279451131821	-0.144320496474393	1.93279451131821	14.9351224899292	13.4569811224937	0	13.5856804251671	277	1.93279451131821	25.6156253814697
1.93528479337692	-0.143038720125332	1.93528479337692	14.9351224899292	13.4694799780846	0	13.5981792807579	277	1.93528479337692	25.6156253814697
1.93777507543564	-0.14188964269124	1.93777507543564	14.9351224899292	13.4819788336754	0	13.6106781363487	277	1.93777507543564	25.6156253814697
1.94031423330307	-0.140740550705232	1.94031423330307	14.9351224899292	13.4944776892662	0	13.6231769919395	277	1.94031423330307	25.6156253814697
1.94280451536179	-0.140363466925919	1.94280451536179	14.9351224899292	13.506976544857	0	13.6356758475304	277	1.94280451536179	25.6156253814697
1.9452947974205	-0.140496165840887	1.9452947974205	14.9351224899292	13.5194754004478	0	13.6481747031212	277	1.9452947974205	25.6156253814697
1.94778507947922	-0.140496165840887	1.94778507947922	14.9351224899292	13.5319742560387	0	13.660673558712	277	1.94778507947922	25.6156253814697
1.95027536153793	-0.140496165840887	1.95027536153793	14.9351224899292	13.5444731116295	0	13.6731724143028	276	1.95027536153793	25.6156253814697
1.95281451940536	-0.140496165840887	1.95281451940536	14.9351224899292	13.5569719672203	0	13.6856712698936	277	1.95281451940536	25.6156253814697
1.95530480146408	-0.140496165840887	1.95530480146408	14.9351224899292	13.5694708228111	0	13.6981701254845	277	1.95530480146408	25.6156253814697
1.9577950835228	-0.140363466925919	1.9577950835228	14.9351224899292	13.5819696784019	0	13.7106689810753	277	1.9577950835228	25.6156253814697
1.96028536558151	-0.140230753459036	1.96028536558151	14.9351224899292	13.5944685339928	0	13.7231678366661	277	1.96028536558151	25.6156253814697
1.96277564764023	-0.13969668361824	1.96277564764023	14.9351224899292	13.6069673895836	0	13.7356666922569	277	1.96277564764023	25.6156253814697
1.96531480550766	-0.139295312692411	1.96531480550766	14.9351224899292	13.6194662451744	0	13.7481655478477	277	1.96531480550766	25.6156253814697
1.96780508756638	-0.139026655233465	1.96780508756638	14.9351224899292	13.6319651007652	0	13.7606644034386	277	1.96780508756638	25.6156253814697
1.97029536962509	-0.138492585392669	1.97029536962509	14.9351224899292	13.644463956356	0	13.7731632590294	277	1.97029536962509	25.6156253814697
1.97278565168381	-0.137689872644842	1.97278565168381	14.9351224899292	13.6569628119469	0	13.7856621146202	276	1.97278565168381	25.6156253814697
1.97527593374252	-0.136887159897014	1.97527593374252	14.9351224899292	13.6694616675377	0	13.798160970211	277	1.97527593374252	25.6156253814697
1.97781509160995	-0.136084447149187	1.97781509160995	14.9351224899292	13.6819605231285	0	13.8106598258018	277	1.97781509160995	25.6156253814697
1.98030537366867	-0.13528173440136	1.98030537366867	14.9351224899292	13.6944593787193	0	13.8231586813927	277	1.98030537366867	25.6156253814697
1.98279565572739	-0.134616580908187	1.98279565572739	14.9351224899292	13.7069582343102	0	13.8356575369835	277	1.98279565572739	25.6156253814697
1.9852859377861	-0.133951441966929	1.9852859377861	14.9351224899292	13.719457089901	0	13.8481563925743	277	1.9852859377861	25.6156253814697
1.98777621984482	-0.132909204694442	1.98777621984482	14.9351224899292	13.7319559454918	0	13.8606552481651	277	1.98777621984482	25.6156253814697
1.99031537771225	-0.131886408780701	1.99031537771225	14.9351224899292	13.7444548010826	0	13.873154103756	277	1.99031537771225	25.6156253814697
1.99280565977097	-0.130870073917322	1.99280565977097	14.9351224899292	13.7569536566734	0	13.8856529593468	277	1.99280565977097	25.6156253814697
1.99529594182968	-0.129853739053942	1.99529594182968	14.9351224899292	13.7694525122643	0	13.8981518149376	277	1.99529594182968	25.6156253814697
1.9977862238884	-0.128837418742478	1.9977862238884	14.9351224899292	13.7819513678551	0	13.9106506705284	276	1.9977862238884	25.6156253814697
2.00027650594711	-0.12742135731969	2.00027650594711	14.9351224899292	13.7944502234459	0	13.9231495261192	277	2.00027650594711	25.6156253814697
2.00281566381454	-0.125781982205808	2.00281566381454	14.9351224899292	13.8069490790367	0	13.9356483817101	277	2.00281566381454	25.6156253814697
2.00530594587326	-0.12409727787599	2.00530594587326	14.9351224899292	13.8194479346275	0	13.9481472373009	277	2.00530594587326	25.6156253814697
2.00779622793198	-0.122679615742527	2.00779622793198	14.9351224899292	13.8319467902184	0	13.9606460928917	277	2.00779622793198	25.6156253814697
2.01028650999069	-0.121129269246012	2.01028650999069	14.9351224899292	13.8444456458092	0	13.9731449484825	277	2.01028650999069	25.6156253814697
2.01277679204941	-0.119841082778294	2.01277679204941	14.9351224899292	13.8569445014	0	13.9856438040733	277	2.01277679204941	25.6156253814697
2.01531594991684	-0.118552896310575	2.01531594991684	14.9351224899292	13.8694433569908	0	13.9981426596642	277	2.01531594991684	25.6156253814697
2.01780623197556	-0.117264709842857	2.01780623197556	14.9351224899292	13.8819422125816	0	14.010641515255	277	2.01780623197556	25.6156253814697
2.02029651403427	-0.116110852104612	2.02029651403427	14.9351224899292	13.8944410681725	0	14.0231403708458	277	2.02029651403427	25.6156253814697
2.02278679609299	-0.115311413537711	2.02278679609299	14.9351224899292	13.9069399237633	0	14.0356392264366	277	2.02278679609299	25.6156253814697
2.0252770781517	-0.114557289634831	2.0252770781517	14.9351224899292	13.9194387793541	0	14.0481380820274	277	2.0252770781517	25.6156253814697
2.02781623601913	-0.113801543193404	2.02781623601913	14.9351224899292	13.9319376349449	0	14.0606369376183	277	2.02781623601913	25.6156253814697
2.03030651807785	-0.113180118205491	2.03030651807785	14.9351224899292	13.9444364905357	0	14.0731357932091	277	2.03030651807785	25.6156253814697
2.03279680013657	-0.112425994302612	2.03279680013657	14.9351224899292	13.9569353461266	0	14.0856346487999	277	2.03279680013657	25.6156253814697
2.03528708219528	-0.1118045693147	2.03528708219528	14.9351224899292	13.9694342017174	0	14.0981335043907	277	2.03528708219528	25.6156253814697
2.037777364254	-0.111315843241755	2.037777364254	14.9351224899292	13.9819330573082	0	14.1106323599815	277	2.037777364254	25.6156253814697
2.04031652212143	-0.111448542156722	2.04031652212143	14.9351224899292	13.994431912899	0	14.1231312155724	277	2.04031652212143	25.6156253814697
2.04280680418015	-0.111848261440173	2.04280680418015	14.9351224899292	14.0069307684898	0	14.1356300711632	277	2.04280680418015	25.6156253814697
2.04529708623886	-0.112867797724903	2.04529708623886	14.9351224899292	14.0194296240807	0	14.148128926754	277	2.04529708623886	25.6156253814697
2.04778736829758	-0.113513502583373	2.04778736829758	14.9351224899292	14.0319284796715	0	14.1606277823448	277	2.04778736829758	25.6156253814697
2.05027765035629	-0.114646310976241	2.05027765035629	14.9351224899292	14.0444273352623	0	14.1731266379356	277	2.05027765035629	25.6156253814697
2.05281680822372	-0.116288894787431	2.05281680822372	14.9351224899292	14.0569261908531	0	14.1856254935265	277	2.05281680822372	25.6156253814697
2.05530709028244	-0.118198506243061	2.05530709028244	14.9351224899292	14.0694250464439	0	14.1981243491173	277	2.05530709028244	25.6156253814697
2.05779737234116	-0.119975418783724	2.05779737234116	14.9351224899292	14.0819239020348	0	14.2106232047081	277	2.05779737234116	25.6156253814697
2.06028765439987	-0.121396296890453	2.06028765439987	14.9351224899292	14.0944227576256	0	14.2231220602989	277	2.06028765439987	25.6156253814697
2.06277793645859	-0.12255014735274	2.06277793645859	14.9351224899292	14.1069216132164	0	14.2356209158897	277	2.06277793645859	25.6156253814697
2.06531709432602	-0.123084188089706	2.06531709432602	14.9351224899292	14.1194204688072	0	14.2481197714806	277	2.06531709432602	25.6156253814697
2.06780737638474	-0.123971025459468	2.06780737638474	14.9351224899292	14.131919324398	0	14.2606186270714	277	2.06780737638474	25.6156253814697
2.07029765844345	-0.124615122331306	2.07029765844345	14.9351224899292	14.1444181799889	0	14.2731174826622	276	2.07029765844345	25.6156253814697
2.07278794050217	-0.125056933029555	2.07278794050217	14.9351224899292	14.1569170355797	0	14.285616338253	277	2.07278794050217	25.6156253814697
2.07527822256088	-0.124945261632092	2.07527822256088	14.9351224899292	14.1694158911705	0	14.2981151938438	277	2.07527822256088	25.6156253814697
2.07781738042831	-0.125474456581287	2.07781738042831	14.9351224899292	14.1819147467613	0	14.3106140494347	277	2.07781738042831	25.6156253814697
2.08030766248703	-0.126248036394827	2.08030766248703	14.9351224899292	14.1944136023521	0	14.3231129050255	277	2.08030766248703	25.6156253814697
2.08279794454575	-0.127264371258207	2.08279794454575	14.9351224899292	14.206912457943	0	14.3356117606163	277	2.08279794454575	25.6156253814697
2.08528822660446	-0.128549349028617	2.08528822660446	14.9351224899292	14.2194113135338	0	14.3481106162071	277	2.08528822660446	25.6156253814697
2.08777850866318	-0.130609536427073	2.08777850866318	14.9351224899292	14.2319101691246	0	14.3606094717979	277	2.08777850866318	25.6156253814697
2.09031766653061	-0.133046807604842	2.09031766653061	14.9351224899292	14.2444090247154	0	14.3731083273888	277	2.09031766653061	25.6156253814697
2.09280794858933	-0.135577953187749	2.09280794858933	14.9351224899292	14.2569078803062	0	14.3856071829796	277	2.09280794858933	25.6156253814697
2.09529823064804	-0.138262839755043	2.09529823064804	14.9351224899292	14.2694067358971	0	14.3981060385704	277	2.09529823064804	25.6156253814697
2.09778851270676	-0.140172545798123	2.09778851270676	14.9351224899292	14.2819055914879	0	14.4106048941612	277	2.09778851270676	25.6156253814697
2.10027879476547	-0.141438111313619	2.10027879476547	14.9351224899292	14.2944044470787	0	14.423103749752	277	2.10027879476547	25.6156253814697
2.1028179526329	-0.14221653691493	2.1028179526329	14.9351224899292	14.3069033026695	0	14.4356026053429	277	2.1028179526329	25.6156253814697
2.10530823469162	-0.14248194929678	2.10530823469162	14.9351224899292	14.3194021582603	0	14.4481014609337	277	2.10530823469162	25.6156253814697
2.10779851675034	-0.142104865517467	2.10779851675034	14.9351224899292	14.3319010138512	0	14.4606003165245	277	2.10779851675034	25.6156253814697
2.11028879880905	-0.141350697958842	2.11028879880905	14.9351224899292	14.344399869442	0	14.4730991721153	277	2.11028879880905	25.6156253814697
2.11277908086777	-0.141350697958842	2.11277908086777	14.9351224899292	14.3568987250328	0	14.4855980277061	277	2.11277908086777	25.6156253814697
2.1153182387352	-0.141350697958842	2.1153182387352	14.9351224899292	14.3693975806236	0	14.498096883297	277	2.1153182387352	25.6156253814697
2.11780852079391	-0.141485026688315	2.11780852079391	14.9351224899292	14.3818964362144	0	14.5105957388878	277	2.11780852079391	25.6156253814697
2.12029880285263	-0.142019111081026	2.12029880285263	14.9351224899292	14.3943952918053	0	14.5230945944786	277	2.12029880285263	25.6156253814697
2.12278908491135	-0.142797565786168	2.12278908491135	14.9351224899292	14.4068941473961	0	14.5355934500694	277	2.12278908491135	25.6156253814697
2.12527936697006	-0.143820405355655	2.12527936697006	14.9351224899292	14.4193930029869	0	14.5480923056602	277	2.12527936697006	25.6156253814697
2.12781852483749	-0.145289915963076	2.12781852483749	14.9351224899292	14.4318918585777	0	14.5605911612511	277	2.12781852483749	25.6156253814697
2.13030880689621	-0.146759426570497	2.13030880689621	14.9351224899292	14.4443907141685	0	14.5730900168419	277	2.13030880689621	25.6156253814697
2.13279908895493	-0.147206112160347	2.13279908895493	14.9351224899292	14.4568895697594	0	14.5855888724327	277	2.13279908895493	25.6156253814697
2.13528937101364	-0.147652783198282	2.13528937101364	14.9351224899292	14.4693884253502	0	14.5980877280235	277	2.13528937101364	25.6156253814697
2.13777965307236	-0.147918210132048	2.13777965307236	14.9351224899292	14.481887280941	0	14.6105865836143	277	2.13777965307236	25.6156253814697
2.14031881093979	-0.147918210132048	2.14031881093979	14.9351224899292	14.4943861365318	0	14.6230854392052	277	2.14031881093979	25.6156253814697
2.1428090929985	-0.147918210132048	2.1428090929985	14.9351224899292	14.5068849921227	0	14.635584294796	277	2.1428090929985	25.6156253814697
2.14529937505722	-0.147918210132048	2.14529937505722	14.9358615875244	14.5193838477135	0	14.6480831503868	277	2.14529937505722	25.6156253814697
2.14778965711594	-0.147471524542198	2.14778965711594	14.9351224899292	14.5318827033043	0	14.6605820059776	277	2.14778965711594	25.6156253814697
2.15027993917465	-0.147024838952348	2.15027993917465	14.9351224899292	14.5443815588951	0	14.6730808615685	277	2.15027993917465	25.6156253814697
2.15281909704208	-0.14671086682938	2.15281909704208	14.9351224899292	14.5568804144859	0	14.6855797171593	277	2.15281909704208	25.6156253814697
2.1553093791008	-0.146660691825673	2.1553093791008	14.9358615875244	14.5693792700768	0	14.6980785727501	277	2.1553093791008	25.6156253814697
2.15779966115952	-0.147168888361193	2.15779966115952	14.964638710022	14.5818781256676	0	14.7105774283409	277	2.15779966115952	25.6156253814697
2.16028994321823	-0.148450679262169	2.16028994321823	14.9653797149658	14.5943769812584	0	14.7230762839317	277	2.16028994321823	25.6156253814697
2.16278022527695	-0.149866798892617	2.16278022527695	14.9056072235107	14.6068758368492	0	14.7355751395226	277	2.16278022527695	25.6156253814697
2.16531938314438	-0.151660031406209	2.16531938314438	14.9358615875244	14.61937469244	0	14.7480739951134	277	2.16531938314438	25.6156253814697
2.16780966520309	-0.15321047976613	2.16780966520309	14.9351224899292	14.6318735480309	0	14.7605728507042	277	2.16780966520309	25.6156253814697
2.17029994726181	-0.154760942677967	2.17029994726181	14.9653797149658	14.6443724036217	0	14.773071706295	277	2.17029994726181	25.6156253814697
2.17279022932053	-0.156178706674837	2.17279022932053	14.9358615875244	14.6568712592125	0	14.7855705618858	277	2.17279022932053	25.6156253814697
2.17528051137924	-0.157332644448616	2.17528051137924	14.9358615875244	14.6693701148033	0	14.7980694174767	277	2.17528051137924	25.6156253814697
2.17781966924667	-0.158109512994997	2.17781966924667	14.9358615875244	14.6818689703941	0	14.8105682730675	277	2.17781966924667	25.6156253814697
2.18030995130539	-0.15824384172447	2.18030995130539	14.9358615875244	14.694367825985	0	14.8230671286583	276	2.18030995130539	25.6156253814697
2.18280023336411	-0.158378170453943	2.18280023336411	14.9358615875244	14.7068666815758	0	14.8355659842491	277	2.18280023336411	25.6156253814697
2.18529051542282	-0.158001072122715	2.18529051542282	14.9358615875244	14.7193655371666	0	14.8480648398399	277	2.18529051542282	25.6156253814697
2.18778079748154	-0.158001072122715	2.18778079748154	14.9358615875244	14.7318643927574	0	14.8605636954308	277	2.18778079748154	25.6156253814697
2.19031995534897	-0.158001072122715	2.19031995534897	14.9358615875244	14.7443632483482	0	14.8730625510216	277	2.19031995534897	25.6156253814697
2.19281023740768	-0.158001072122715	2.19281023740768	14.9358615875244	14.7568621039391	0	14.8855614066124	277	2.19281023740768	25.6156253814697
2.1953005194664	-0.158001072122715	2.1953005194664	14.9358615875244	14.7693609595299	0	14.8980602622032	277	2.1953005194664	25.6156253814697
2.19779080152512	-0.158001072122715	2.19779080152512	14.9358615875244	14.7818598151207	0	14.910559117794	277	2.19779080152512	25.6156253814697
2.20028108358383	-0.157758317072876	2.20028108358383	14.9358615875244	14.7943586707115	0	14.9230579733849	277	2.20028108358383	25.6156253814697
2.20282024145126	-0.15700412041042	2.20282024145126	14.9358615875244	14.8068575263023	0	14.9355568289757	277	2.20282024145126	25.6156253814697
2.20531052350998	-0.156384252477437	2.20531052350998	14.9358615875244	14.8193563818932	0	14.9480556845665	276	2.20531052350998	25.6156253814697
2.2078008055687	-0.155630055814981	2.2078008055687	14.9358615875244	14.831855237484	0	14.9605545401573	277	2.2078008055687	25.6156253814697
2.21029108762741	-0.154741530423053	2.21029108762741	14.9358615875244	14.8443540930748	0	14.9730533957481	277	2.21029108762741	25.6156253814697
2.21278136968613	-0.153456479893066	2.21278136968613	14.9358615875244	14.8568529486656	0	14.985552251339	277	2.21278136968613	25.6156253814697
2.21532052755356	-0.152302527567372	2.21532052755356	14.9358615875244	14.8693518042564	0	14.9980511069298	276	2.21532052755356	25.6156253814697
2.21781080961227	-0.15127967344597	2.21781080961227	14.9358615875244	14.8818506598473	0	15.0105499625206	277	2.21781080961227	25.6156253814697
2.22030109167099	-0.150502834003419	2.22030109167099	14.9358615875244	14.8943495154381	0	15.0230488181114	277	2.22030109167099	25.6156253814697
2.22279137372971	-0.149860308738425	2.22279137372971	14.9358615875244	14.9068483710289	0	15.0355476737022	277	2.22279137372971	25.6156253814697
2.22528165578842	-0.149348881677724	2.22528165578842	14.9358615875244	14.9193472266197	0	15.0480465292931	277	2.22528165578842	25.6156253814697
2.22782081365585	-0.149080224218778	2.22782081365585	14.9653797149658	14.9318460822105	0	15.0605453848839	276	2.22782081365585	25.6156253814697
2.23031109571457	-0.148945895489305	2.23031109571457	14.8768262863159	14.9443449378014	0	15.0730442404747	276	2.23031109571457	25.6156253814697
2.23280137777328	-0.148945895489305	2.23280137777328	14.9358615875244	14.9568437933922	0	15.0855430960655	277	2.23280137777328	25.6156253814697
2.235291659832	-0.149076979141682	2.235291659832	14.9358615875244	14.969342648983	0	15.0980419516563	277	2.235291659832	25.6156253814697
2.23778194189072	-0.149211307871155	2.23778194189072	14.9358615875244	14.9818415045738	0	15.1105408072472	277	2.23778194189072	25.6156253814697
2.24032109975815	-0.15036526019685	2.24032109975815	14.9358615875244	14.9943403601646	0	15.123039662838	276	2.24032109975815	25.6156253814697
2.24281138181686	-0.151761982124299	2.24281138181686	14.9358615875244	15.0068392157555	0	15.1355385184288	277	2.24281138181686	25.6156253814697
2.24530166387558	-0.153293047333136	2.24530166387558	14.9358615875244	15.0193380713463	0	15.1480402350426	277	2.24530166387558	25.6156253814697
2.2477919459343	-0.154581357492134	2.2477919459343	14.9358615875244	15.0318369269371	0	15.1605429053307	277	2.2477919459343	25.6156253814697
2.25028222799301	-0.156623864313588	2.25028222799301	14.9358615875244	15.0443357825279	0	15.1730455756187	277	2.25028222799301	25.6156253814697
2.25282138586044	-0.158041599206626	2.25282138586044	14.9358615875244	15.0568346381187	0	15.1855482459068	276	2.25282138586044	25.6156253814697
2.25531166791916	-0.16008410602808	2.25531166791916	14.9358615875244	15.0693334937096	0	15.1980509161949	277	2.25531166791916	25.6156253814697
2.25780194997787	-0.161105359438807	2.25780194997787	14.9358615875244	15.0818323493004	0	15.210553586483	277	2.25780194997787	25.6156253814697
2.26029223203659	-0.160971016157418	2.26029223203659	14.9358615875244	15.0943312048912	0	15.2230562567711	277	2.26029223203659	25.6156253814697
2.26278251409531	-0.160702329594642	2.26278251409531	14.9358615875244	15.106830060482	0	15.2355589270592	277	2.26278251409531	25.6156253814697
2.26532167196274	-0.160037132445723	2.26532167196274	14.9653797149658	15.1193289160728	0	15.2480615973473	276	2.26532167196274	25.6156253814697
2.26781195402145	-0.159371935296804	2.26781195402145	14.9653797149658	15.1318277716637	0	15.2605642676353	277	2.26781195402145	25.6156253814697
2.27030223608017	-0.157575428602286	2.27030223608017	14.9358615875244	15.1443285346031	0	15.2730669379234	277	2.27030223608017	25.6156253814697
2.27279251813889	-0.156419861014001	2.27279251813889	14.9358615875244	15.1568312048912	0	15.2855696082115	277	2.27279251813889	25.6156253814697
2.2752828001976	-0.154377354192548	2.2752828001976	14.9358615875244	15.1693338751793	0	15.2980722784996	276	2.2752828001976	25.6156253814697
2.27782195806503	-0.153221786604263	2.27782195806503	14.9358615875244	15.1818365454674	0	15.3105749487877	276	2.27782195806503	25.6156253814697
2.28031224012375	-0.152333275764249	2.28031224012375	14.9358615875244	15.1943392157555	0	15.3230776190758	277	2.28031224012375	25.6156253814697
2.28280252218246	-0.151316897245124	2.28280252218246	14.9358615875244	15.2068418860435	0	15.3355802893639	277	2.28280252218246	25.6156253814697
2.28529280424118	-0.150298903463408	2.28529280424118	14.9358615875244	15.2193445563316	0	15.3480829596519	277	2.28529280424118	25.6156253814697
2.2877830862999	-0.149148210766725	2.2877830862999	14.9358615875244	15.2318472266197	0	15.36058562994	277	2.2877830862999	25.6156253814697
2.29032224416733	-0.148374601849355	2.29032224416733	14.9358615875244	15.2443498969078	0	15.3730883002281	277	2.29032224416733	25.6156253814697
2.29281252622604	-0.147092825500295	2.29281252622604	14.9358615875244	15.2568525671959	0	15.3855909705162	277	2.29281252622604	25.6156253814697
2.29530280828476	-0.14656521670986	2.29530280828476	14.9358615875244	15.269355237484	0	15.3980936408043	277	2.29530280828476	25.6156253814697
2.29779309034348	-0.146037607919425	2.29779309034348	14.9358615875244	15.2818579077721	0	15.4105963110924	277	2.29779309034348	25.6156253814697
2.30028337240219	-0.14550999912899	2.30028337240219	14.9358615875244	15.2943605780602	0	15.4230989813805	276	2.30028337240219	25.6156253814697
2.30282253026962	-0.14524458674714	2.30282253026962	14.9653797149658	15.3068632483482	0	15.4356016516685	277	2.30282253026962	25.6156253814697
2.30531281232834	-0.14528828614857	2.30531281232834	14.9358615875244	15.3193659186363	0	15.4481043219566	277	2.30531281232834	25.6156253814697
2.30780309438705	-0.145464699016884	2.30780309438705	14.9358615875244	15.3318685889244	0	15.4606069922447	277	2.30780309438705	25.6156253814697
2.31029337644577	-0.145641111885197	2.31029337644577	14.9358615875244	15.3443712592125	0	15.4731096625328	277	2.31029337644577	25.6156253814697
2.31278365850449	-0.146660720929503	2.31278365850449	14.9358615875244	15.3568739295006	0	15.4856123328209	276	2.31278365850449	25.6156253814697
2.31532281637192	-0.147680329973809	2.31532281637192	14.9358615875244	15.3693765997887	0	15.498115003109	277	2.31532281637192	25.6156253814697
2.31781309843063	-0.148699939018115	2.31781309843063	14.9358615875244	15.3818792700768	0	15.5106176733971	277	2.31781309843063	25.6156253814697
2.32030338048935	-0.149719548062421	2.32030338048935	14.9358615875244	15.3943819403648	0	15.5231203436852	277	2.32030338048935	25.6156253814697
2.32279366254807	-0.150739157106727	2.32279366254807	14.9358615875244	15.4068846106529	0	15.5356230139732	277	2.32279366254807	25.6156253814697
2.32528394460678	-0.151582338730805	2.32528394460678	14.9358615875244	15.419387280941	0	15.5481256842613	276	2.32528394460678	25.6156253814697
2.32782310247421	-0.152425520354882	2.32782310247421	14.9358615875244	15.4318899512291	0	15.5606283545494	277	2.32782310247421	25.6156253814697
2.33031338453293	-0.153399814735167	2.33031338453293	14.9358615875244	15.4443926215172	0	15.5731310248375	277	2.33031338453293	25.6156253814697
2.33280366659164	-0.154396780999377	2.33280366659164	14.9653797149658	15.4568952918053	0	15.5856336951256	277	2.33280366659164	25.6156253814697
2.33529394865036	-0.154527864651754	2.33529394865036	14.8473081588745	15.4693979620934	0	15.5981363654137	277	2.33529394865036	25.6156253814697
2.33778423070908	-0.154790061060339	2.33778423070908	14.9358615875244	15.4819006323814	0	15.6106390357018	277	2.33778423070908	25.6156253814697
2.34032338857651	-0.155827481648885	2.34032338857651	14.9358615875244	15.4944033026695	0	15.6231417059898	277	2.34032338857651	25.6156253814697
2.34281367063522	-0.15751231694594	2.34281367063522	14.9358615875244	15.5069059729576	0	15.6356443762779	277	2.34281367063522	25.6156253814697
2.34530395269394	-0.159331480972469	2.34530395269394	14.9358615875244	15.5194086432457	0	15.648147046566	277	2.34530395269394	25.6156253814697
2.34779423475266	-0.161150674102828	2.34779423475266	14.9358615875244	15.5319113135338	0	15.6606497168541	277	2.34779423475266	25.6156253814697
2.35028451681137	-0.16385517665185	2.35028451681137	14.9653797149658	15.5444139838219	0	15.6731523871422	277	2.35028451681137	25.6156253814697
2.3528236746788	-0.16644800780341	2.3528236746788	14.9358615875244	15.55691665411	0	15.6856550574303	277	2.3528236746788	25.6156253814697
2.35531395673752	-0.169665610883385	2.35531395673752	14.9358615875244	15.569419324398	0	15.6981577277184	277	2.35531395673752	25.6156253814697
2.35780423879623	-0.173527369042858	2.35780423879623	14.9358615875244	15.5819219946861	0	15.7106603980064	277	2.35780423879623	25.6156253814697
2.36029452085495	-0.176745001226664	2.36029452085495	14.9358615875244	15.5944246649742	0	15.7231630682945	277	2.36029452085495	25.6156253814697
2.36278480291367	-0.178031739778817	2.36278480291367	14.9358615875244	15.6069273352623	0	15.7356657385826	277	2.36278480291367	25.6156253814697
2.3653239607811	-0.182131479959935	2.3653239607811	14.9358615875244	15.6194300055504	0	15.7481684088707	277	2.3653239607811	25.6156253814697
2.36781424283981	-0.183926458703354	2.36781424283981	14.9653797149658	15.6319326758385	0	15.7606710791588	277	2.36781424283981	25.6156253814697
2.37030452489853	-0.188693127711304	2.37030452489853	14.9358615875244	15.6444353461266	0	15.7731737494469	277	2.37030452489853	25.6156253814697
2.37279480695724	-0.19011260883417	2.37279480695724	14.9358615875244	15.6569380164146	0	15.785676419735	277	2.37279480695724	25.6156253814697
2.37528508901596	-0.192818872164935	2.37528508901596	14.9358615875244	15.6694406867027	0	15.798179090023	277	2.37528508901596	25.6156253814697
2.37782424688339	-0.194502208614722	2.37782424688339	14.9358615875244	15.6819433569908	0	15.8106817603111	277	2.37782424688339	25.6156253814697
2.38031452894211	-0.196828113985248	2.38031452894211	14.9358615875244	15.6944460272789	0	15.8231844305992	277	2.38031452894211	25.6156253814697
2.38280481100082	-0.19851143588312	2.38280481100082	14.9358615875244	15.706948697567	0	15.8356871008873	277	2.38280481100082	25.6156253814697
2.38529509305954	-0.200063674128614	2.38529509305954	14.9358615875244	15.7194513678551	0	15.8481897711754	277	2.38529509305954	25.6156253814697
2.38778537511826	-0.200707887415774	2.38778537511826	14.9358615875244	15.7319540381432	0	15.8606924414635	277	2.38778537511826	25.6156253814697
2.39032453298569	-0.201352100702934	2.39032453298569	14.9358615875244	15.7444567084312	0	15.8731951117516	277	2.39032453298569	25.6156253814697
2.3928148150444	-0.202507813810371	2.3928148150444	14.9358615875244	15.7569593787193	0	15.8856977820396	277	2.3928148150444	25.6156253814697
2.39530509710312	-0.204702693736181	2.39530509710312	14.9358615875244	15.7694620490074	0	15.8982004523277	277	2.39530509710312	25.6156253814697
2.39779537916183	-0.205478019779548	2.39779537916183	14.9358615875244	15.7819647192955	0	15.9107031226158	277	2.39779537916183	25.6156253814697
2.40028566122055	-0.207028686418198	2.40028566122055	14.9358615875244	15.7944673895836	0	15.9232057929039	277	2.40028566122055	25.6156253814697
2.40282481908798	-0.208448225748725	2.40282481908798	14.9358615875244	15.8069700598717	0	15.935708463192	277	2.40282481908798	25.6156253814697
2.4053151011467	-0.209733421797864	2.4053151011467	14.9358615875244	15.8194727301598	0	15.9482111334801	277	2.4053151011467	25.6156253814697
2.40780538320541	-0.210262718610466	2.40780538320541	14.9358615875244	15.8319754004478	0	15.9607138037682	277	2.40780538320541	25.6156253814697
2.41029566526413	-0.210774218430743	2.41029566526413	14.9358615875244	15.8444780707359	0	15.9732164740562	277	2.41029566526413	25.6156253814697
2.41278594732285	-0.210906961001456	2.41278594732285	14.9358615875244	15.856980741024	0	15.9857191443443	277	2.41278594732285	25.6156253814697
2.41532510519028	-0.211038073757663	2.41532510519028	14.9358615875244	15.8694834113121	0	15.9982218146324	277	2.41532510519028	25.6156253814697
2.41781538724899	-0.210529804462567	2.41781538724899	14.9358615875244	15.8819860816002	0	16.0107244849205	277	2.41781538724899	25.6156253814697
2.42030566930771	-0.209775491384789	2.42030566930771	14.9358615875244	15.8944887518883	0	16.0232271552086	277	2.42030566930771	25.6156253814697
2.42279595136642	-0.208886864129454	2.42279595136642	14.9358615875244	15.9069914221764	0	16.0357298254967	277	2.42279595136642	25.6156253814697
2.42528623342514	-0.207601668080315	2.42528623342514	14.9358615875244	15.9194940924644	0	16.0482324957848	277	2.42528623342514	25.6156253814697
2.42782539129257	-0.206447584787384	2.42782539129257	14.9351224899292	15.9319967627525	0	16.0607351660728	277	2.42782539129257	25.6156253814697
2.43031567335129	-0.20542461425066	2.43031567335129	14.9358615875244	15.9444994330406	0	16.0732378363609	277	2.43031567335129	25.6156253814697
2.43280595541	-0.204401629162021	2.43280595541	14.9358615875244	15.9570021033287	0	16.085740506649	277	2.43280595541	25.6156253814697
2.43529623746872	-0.203116433112882	2.43529623746872	14.9358615875244	15.9695047736168	0	16.0982431769371	277	2.43529623746872	25.6156253814697
2.43778651952744	-0.202339477255009	2.43778651952744	14.9351224899292	15.9820074439049	0	16.1107458472252	277	2.43778651952744	25.6156253814697
2.44032567739487	-0.201808565179817	2.44032567739487	14.9358615875244	15.994510114193	0	16.1232485175133	277	2.44032567739487	25.6156253814697
2.44281595945358	-0.201543109142222	2.44281595945358	14.9351224899292	16.007012784481	0	16.1357511878014	277	2.44281595945358	25.6156253814697
2.4453062415123	-0.201410381123424	2.4453062415123	14.9351224899292	16.0195154547691	0	16.1482538580894	277	2.4453062415123	25.6156253814697
2.44779652357101	-0.201410381123424	2.44779652357101	14.9351224899292	16.0320181250572	0	16.1607565283775	277	2.44779652357101	25.6156253814697
2.45028680562973	-0.201410381123424	2.45028680562973	14.9358615875244	16.0445207953453	0	16.1732591986656	277	2.45028680562973	25.6156253814697
2.45282596349716	-0.201410381123424	2.45282596349716	14.964638710022	16.0570234656334	0	16.1857618689537	277	2.45282596349716	25.6156253814697
2.45531624555588	-0.201410381123424	2.45531624555588	14.8768262863159	16.0695261359215	0	16.1982645392418	277	2.45531624555588	25.6156253814697
2.45780652761459	-0.200900525669567	2.45780652761459	14.9358615875244	16.0820288062096	0	16.2107672095299	276	2.45780652761459	25.6156253814697
2.46029680967331	-0.199880814761855	2.46029680967331	14.9351224899292	16.0945314764977	0	16.223269879818	277	2.46029680967331	25.6156253814697
2.46278709173203	-0.198726760572754	2.46278709173203	14.9351224899292	16.1070341467857	0	16.235772550106	277	2.46278709173203	25.6156253814697
2.46532624959946	-0.197307250346057	2.46532624959946	14.9351224899292	16.1195368170738	0	16.2482752203941	277	2.46532624959946	25.6156253814697
2.46781653165817	-0.195889355381951	2.46781653165817	14.9351224899292	16.1320394873619	0	16.2607778906822	277	2.46781653165817	25.6156253814697
2.47030681371689	-0.194338732399046	2.47030681371689	14.9358615875244	16.14454215765	0	16.2732805609703	277	2.47030681371689	25.6156253814697
2.4727970957756	-0.193050320376642	2.4727970957756	14.9351224899292	16.1570448279381	0	16.2857832312584	277	2.4727970957756	25.6156253814697
2.47528737783432	-0.192140665603802	2.47528737783432	14.9351224899292	16.1695474982262	0	16.2982859015465	277	2.47528737783432	25.6156253814697
2.47782653570175	-0.192119623534381	2.47782653570175	14.9351224899292	16.1820501685143	0	16.3107885718346	277	2.47782653570175	25.6156253814697
2.48031681776047	-0.192873878404498	2.48031681776047	14.9351224899292	16.1945528388023	0	16.3232912421227	277	2.48031681776047	25.6156253814697
2.48280709981918	-0.193762476556003	2.48280709981918	14.9351224899292	16.2070555090904	0	16.3357939124107	276	2.48280709981918	25.6156253814697
2.4852973818779	-0.194539403310046	2.4852973818779	14.9351224899292	16.2195581793785	0	16.3482965826988	277	2.4852973818779	25.6156253814697
2.48778766393662	-0.195957298274152	2.48778766393662	14.9351224899292	16.2320608496666	0	16.3607992529869	277	2.48778766393662	25.6156253814697
2.49032682180405	-0.197507921257056	2.49032682180405	14.9351224899292	16.2445635199547	0	16.373301923275	277	2.49032682180405	25.6156253814697
2.49281710386276	-0.198796333279461	2.49281710386276	14.9351224899292	16.2570661902428	0	16.3858045935631	277	2.49281710386276	25.6156253814697
2.49530738592148	-0.199440532014705	2.49530738592148	14.9351224899292	16.2695688605309	0	16.3983072638512	277	2.49530738592148	25.6156253814697
2.49779766798019	-0.199440532014705	2.49779766798019	14.9351224899292	16.2820715308189	0	16.4108099341393	277	2.49779766798019	25.6156253814697
2.50028795003891	-0.198504989384674	2.50028795003891	14.9351224899292	16.294574201107	0	16.4233126044273	277	2.50028795003891	25.6156253814697
2.50282710790634	-0.19748204795178	2.50282710790634	14.9351224899292	16.3070768713951	0	16.4358152747154	277	2.50282710790634	25.6156253814697
2.50531738996506	-0.196705121197738	2.50531738996506	14.9351224899292	16.3195795416832	0	16.4483179450035	277	2.50531738996506	25.6156253814697
2.50780767202377	-0.195549451746047	2.50780767202377	14.9351224899292	16.3320822119713	0	16.4608206152916	276	2.50780767202377	25.6156253814697
2.51029795408249	-0.194348453078419	2.51029795408249	14.9351224899292	16.3445848822594	0	16.4733232855797	277	2.51029795408249	25.6156253814697
2.5127882361412	-0.193552084965631	2.5127882361412	14.9351224899292	16.3570875525475	0	16.4858259558678	277	2.5127882361412	25.6156253814697
2.51532739400864	-0.193286643479951	2.51532739400864	14.9351224899292	16.3695902228355	0	16.4983286261559	277	2.51532739400864	25.6156253814697
2.51781767606735	-0.193286643479951	2.51781767606735	14.9351224899292	16.3820928931236	0	16.5108312964439	277	2.51781767606735	25.6156253814697
2.52030795812607	-0.193956744624302	2.52030795812607	14.9351224899292	16.3945955634117	0	16.523333966732	277	2.52030795812607	25.6156253814697
2.52279824018478	-0.193938933080062	2.52279824018478	14.9351224899292	16.4070982336998	0	16.5358366370201	277	2.52279824018478	25.6156253814697
2.5252885222435	-0.193542393390089	2.5252885222435	14.9351224899292	16.4196009039879	0	16.5483393073082	277	2.5252885222435	25.6156253814697
2.52782768011093	-0.193014740943909	2.52782768011093	14.9351224899292	16.432103574276	0	16.5608419775963	277	2.52782768011093	25.6156253814697
2.53031796216965	-0.192665116628632	2.53031796216965	14.9351224899292	16.4446062445641	0	16.5733446478844	277	2.53031796216965	25.6156253814697
2.53280824422836	-0.191910861758515	2.53280824422836	14.9351224899292	16.4571089148521	0	16.5858473181725	277	2.53280824422836	25.6156253814697
2.53529852628708	-0.190891136298887	2.53529852628708	14.9351224899292	16.4696115851402	0	16.5983499884605	277	2.53529852628708	25.6156253814697
2.53778880834579	-0.189871425391175	2.53778880834579	14.9351224899292	16.4821142554283	0	16.6108526587486	277	2.53778880834579	25.6156253814697
2.54032796621323	-0.188851714483462	2.54032796621323	14.9351224899292	16.4946169257164	0	16.6233553290367	277	2.54032796621323	25.6156253814697
2.54281824827194	-0.188474601600319	2.54281824827194	14.9351224899292	16.5071195960045	0	16.6358579993248	276	2.54281824827194	25.6156253814697
2.54530853033066	-0.188474601600319	2.54530853033066	14.8170595169067	16.5196222662926	0	16.6483606696129	277	2.54530853033066	25.6156253814697
2.54779881238937	-0.188474601600319	2.54779881238937	14.9351224899292	16.5321249365807	0	16.660863339901	277	2.54779881238937	25.6156253814697
2.55028909444809	-0.188341888133436	2.55028909444809	14.9351224899292	16.5446276068687	0	16.6733660101891	277	2.55028909444809	25.6156253814697
2.55282825231552	-0.188965030247346	2.55282825231552	14.9351224899292	16.5571302771568	0	16.6858686804771	277	2.55282825231552	25.6156253814697
2.55531853437424	-0.189209444215521	2.55531853437424	14.9351224899292	16.5696329474449	0	16.6983713507652	276	2.55531853437424	25.6156253814697
2.55780881643295	-0.18983258632943	2.55780881643295	14.9351224899292	16.582135617733	0	16.7108740210533	277	2.55780881643295	25.6156253814697
2.56029909849167	-0.190590086276643	2.56029909849167	14.9351224899292	16.5946382880211	0	16.7233766913414	277	2.56029909849167	25.6156253814697
2.56278938055038	-0.191480314242654	2.56278938055038	14.9351224899292	16.6071409583092	0	16.7358793616295	277	2.56278938055038	25.6156253814697
2.56532853841782	-0.192503255675547	2.56532853841782	14.9351224899292	16.6196436285973	0	16.7483820319176	277	2.56532853841782	25.6156253814697
2.56781882047653	-0.192768682609312	2.56781882047653	14.9351224899292	16.6321462988853	0	16.7608847022057	276	2.56781882047653	25.6156253814697
2.57030910253525	-0.193658910575323	2.57030910253525	14.9351224899292	16.6446489691734	0	16.7733873724937	277	2.57030910253525	25.6156253814697
2.57279938459396	-0.192504856386222	2.57279938459396	14.9351224899292	16.6571516394615	0	16.7858900427818	277	2.57279938459396	25.6156253814697
2.57528966665268	-0.192483814316802	2.57528966665268	14.9351224899292	16.6696543097496	0	16.7983927130699	277	2.57528966665268	25.6156253814697
2.57782882452011	-0.192084029549733	2.57782882452011	14.9351224899292	16.6821569800377	0	16.810895383358	277	2.57782882452011	25.6156253814697
2.58031910657883	-0.19154988694936	2.58031910657883	14.9351224899292	16.6946596503258	0	16.8233980536461	276	2.58031910657883	25.6156253814697
2.58280938863754	-0.191281200386584	2.58280938863754	14.9351224899292	16.7071623206139	0	16.8359007239342	277	2.58280938863754	25.6156253814697
2.58529967069626	-0.191012513823807	2.58529967069626	14.9351224899292	16.7196649909019	0	16.8484033942223	277	2.58529967069626	25.6156253814697
2.58778995275497	-0.191501341760159	2.58778995275497	14.9351224899292	16.73216766119	0	16.8609060645103	277	2.58778995275497	25.6156253814697
2.59032911062241	-0.191232655197382	2.59032911062241	14.9351224899292	16.7446703314781	0	16.8734087347984	277	2.59032911062241	25.6156253814697
2.59281939268112	-0.192386694834568	2.59281939268112	14.9351224899292	16.7571730017662	0	16.8859114050865	276	2.59281939268112	25.6156253814697
2.59530967473984	-0.192652150872163	2.59530967473984	14.9351224899292	16.7696756720543	0	16.8984140753746	277	2.59530967473984	25.6156253814697
2.59779995679855	-0.192407736903988	2.59779995679855	14.9351224899292	16.7821783423424	0	16.9109167456627	277	2.59779995679855	25.6156253814697
2.60029023885727	-0.191653482033871	2.60029023885727	14.9351224899292	16.7946810126305	0	16.9234194159508	277	2.60029023885727	25.6156253814697
2.6028293967247	-0.190633785678074	2.6028293967247	14.9351224899292	16.8071836829185	0	16.9359220862389	277	2.6028293967247	25.6156253814697
2.60531967878342	-0.190389371709898	2.60531967878342	14.9351224899292	16.8196863532066	0	16.9484247565269	277	2.60531967878342	25.6156253814697
2.60780996084213	-0.190389371709898	2.60780996084213	14.9351224899292	16.8321890234947	0	16.960927426815	277	2.60780996084213	25.6156253814697
2.61030024290085	-0.190658058272675	2.61030024290085	14.9351224899292	16.8446916937828	0	16.9734300971031	277	2.61030024290085	25.6156253814697
2.61279052495956	-0.190792401554063	2.61279052495956	14.964638710022	16.8571943640709	0	16.9859327673912	277	2.61279052495956	25.6156253814697
2.615329682827	-0.191192186321132	2.615329682827	14.9351224899292	16.869697034359	0	16.9984354376793	277	2.615329682827	25.6156253814697
2.61781996488571	-0.19223295385018	2.61781996488571	14.9351224899292	16.8821997046471	0	17.0109381079674	277	2.61781996488571	25.6156253814697
2.62031024694443	-0.194293417735025	2.62031024694443	14.9351224899292	16.8947023749352	0	17.0234407782555	277	2.62031024694443	25.6156253814697
2.62280052900314	-0.196577253518626	2.62280052900314	14.9351224899292	16.9072050452232	0	17.0359434485435	277	2.62280052900314	25.6156253814697
2.62529081106186	-0.198239562450908	2.62529081106186	14.964638710022	16.9197077155113	0	17.0484461188316	277	2.62529081106186	25.6156253814697
2.62782996892929	-0.199790185433812	2.62782996892929	14.8760900497437	16.9322103857994	0	17.0609487891197	276	2.62782996892929	25.6156253814697
2.63032025098801	-0.20107212185394	2.63032025098801	14.9351224899292	16.9447130560875	0	17.0734514594078	277	2.63032025098801	25.6156253814697
2.63281053304672	-0.202088616788387	2.63281053304672	14.9351224899292	16.9572157263756	0	17.0859541296959	277	2.63281053304672	25.6156253814697
2.63530081510544	-0.202973998966627	2.63530081510544	14.9351224899292	16.9697183966637	0	17.098456799984	277	2.63530081510544	25.6156253814697
2.63779109716415	-0.204241383471526	2.63779109716415	14.9351224899292	16.9822210669518	0	17.1109594702721	277	2.63779109716415	25.6156253814697
2.64033025503159	-0.205395481316373	2.64033025503159	14.9351224899292	16.9947237372398	0	17.1234621405602	276	2.64033025503159	25.6156253814697
2.6428205370903	-0.206704964512028	2.6428205370903	14.9340171813965	17.0072264075279	0	17.1359648108482	277	2.6428205370903	25.6156253814697
2.64531081914902	-0.20786069217138	2.64531081914902	14.9351224899292	17.019729077816	0	17.1484674811363	277	2.64531081914902	25.6156253814697
2.64780110120773	-0.208883691811934	2.64780110120773	14.9351224899292	17.0322317481041	0	17.1609701514244	277	2.64780110120773	25.6156253814697
2.65029138326645	-0.210039419471286	2.65029138326645	14.9351224899292	17.0447344183922	0	17.1734728217125	277	2.65029138326645	25.6156253814697
2.65283054113388	-0.211593331187032	2.65283054113388	14.9351224899292	17.0572370886803	0	17.1859754920006	276	2.65283054113388	25.6156253814697
2.6553208231926	-0.213147242902778	2.6553208231926	14.9351224899292	17.0697397589684	0	17.1984781622887	277	2.6553208231926	25.6156253814697
2.65781110525131	-0.214188039535657	2.65781110525131	14.9351224899292	17.0822424292564	0	17.2109808325768	277	2.65781110525131	25.6156253814697
2.66030138731003	-0.214832267374732	2.66030138731003	14.9340171813965	17.0947450995445	0	17.2234835028648	277	2.66030138731003	25.6156253814697
2.66279166936874	-0.21496499539353	2.66279166936874	14.9351224899292	17.1072477698326	0	17.2359861731529	277	2.66279166936874	25.6156253814697
2.66533082723618	-0.214830637560226	2.66533082723618	14.9351224899292	17.1197504401207	0	17.248488843441	277	2.66533082723618	25.6156253814697
2.66782110929489	-0.214696279726923	2.66782110929489	14.9340171813965	17.1322531104088	0	17.2609915137291	277	2.66782110929489	25.6156253814697
2.67031139135361	-0.214429193874821	2.67031139135361	14.9351224899292	17.1447557806969	0	17.2734941840172	277	2.67031139135361	25.6156253814697
2.67280167341232	-0.214029380003922	2.67280167341232	14.9351224899292	17.157258450985	0	17.2859968543053	277	2.67280167341232	25.6156253814697
2.67529195547104	-0.21376229415182	2.67529195547104	14.964638710022	17.169761121273	0	17.2984995245934	277	2.67529195547104	25.6156253814697
2.67783111333847	-0.21376229415182	2.67783111333847	14.9351224899292	17.1822637915611	0	17.3110021948814	277	2.67783111333847	25.6156253814697
2.68032139539719	-0.21376229415182	2.68032139539719	14.9351224899292	17.1947664618492	0	17.3235048651695	277	2.68032139539719	25.6156253814697
2.6828116774559	-0.213895022170618	2.6828116774559	14.9351224899292	17.2072691321373	0	17.3360075354576	277	2.6828116774559	25.6156253814697
2.68530195951462	-0.21416210802272	2.68530195951462	14.9351224899292	17.2197718024254	0	17.3485102057457	277	2.68530195951462	25.6156253814697
2.68779224157333	-0.214429193874821	2.68779224157333	14.8749885559082	17.2322744727135	0	17.3610128760338	277	2.68779224157333	25.6156253814697
2.69033139944077	-0.214696294278838	2.69033139944077	14.9351224899292	17.2447771430016	0	17.3735155463219	277	2.69033139944077	25.6156253814697
2.69282168149948	-0.214561936445534	2.69282168149948	14.9635314941406	17.2572798132896	0	17.38601821661	277	2.69282168149948	25.6156253814697
2.6953119635582	-0.214429208426736	2.6953119635582	14.8749885559082	17.2697824835777	0	17.398520886898	277	2.6953119635582	25.6156253814697
2.69780224561691	-0.213895051274449	2.69780224561691	14.9340171813965	17.2822851538658	0	17.4110235571861	277	2.69780224561691	25.6156253814697
2.70029252767563	-0.213495237403549	2.70029252767563	14.9351224899292	17.2947878241539	0	17.4235262274742	277	2.70029252767563	25.6156253814697
2.70283168554306	-0.212961065699346	2.70283168554306	14.9340171813965	17.307290494442	0	17.4360288977623	277	2.70283168554306	25.6156253814697
2.70532196760178	-0.211805338039994	2.70532196760178	14.9340171813965	17.3197931647301	0	17.4485315680504	277	2.70532196760178	25.6156253814697
2.70781224966049	-0.210649610380642	2.70781224966049	14.9340171813965	17.3322958350182	0	17.4610342383385	277	2.70781224966049	25.6156253814697
2.71030253171921	-0.209361154702492	2.71030253171921	14.9351224899292	17.3447985053062	0	17.4735369086266	277	2.71030253171921	25.6156253814697
2.71279281377792	-0.208341414690949	2.71279281377792	14.9340171813965	17.3573011755943	0	17.4860395789146	277	2.71279281377792	25.6156253814697
2.71533197164536	-0.206698488909751	2.71533197164536	14.9340171813965	17.3698038458824	0	17.4985422492027	277	2.71533197164536	25.6156253814697
2.71782225370407	-0.205434320378117	2.71782225370407	14.9340171813965	17.3823065161705	0	17.5110449194908	277	2.71782225370407	25.6156253814697
2.72031253576279	-0.204814379685558	2.72031253576279	14.9340171813965	17.3948091864586	0	17.5235475897789	277	2.72031253576279	25.6156253814697
2.7228028178215	-0.204971394850872	2.7228028178215	14.9340171813965	17.4073118567467	0	17.536050260067	277	2.7228028178215	25.6156253814697
2.72529309988022	-0.206259850529023	2.72529309988022	14.9340171813965	17.4198145270348	0	17.5485529303551	277	2.72529309988022	25.6156253814697
2.72783225774765	-0.20767941896338	2.72783225774765	14.9635314941406	17.4323171973228	0	17.5610556006432	277	2.72783225774765	25.6156253814697
2.73032253980637	-0.209739984711632	2.73032253980637	14.9340171813965	17.4448198676109	0	17.5735582709312	277	2.73032253980637	25.6156253814697
2.73281282186508	-0.21308904979378	2.73281282186508	14.9340171813965	17.457322537899	0	17.5860609412193	277	2.73281282186508	25.6156253814697
2.7353031039238	-0.21743681281805	2.7353031039238	14.9635314941406	17.4698252081871	0	17.5985636115074	277	2.7353031039238	25.6156253814697
2.73779338598251	-0.221805676119402	2.73779338598251	14.9340171813965	17.4823278784752	0	17.6110662817955	277	2.73779338598251	25.6156253814697
2.74033254384995	-0.225661409785971	2.74033254384995	14.9340171813965	17.4948305487633	0	17.6235689520836	277	2.74033254384995	25.6156253814697
2.74282282590866	-0.229274402954616	2.74282282590866	14.9340171813965	17.5073332190514	0	17.6360716223717	277	2.74282282590866	25.6156253814697
2.74531310796738	-0.232602513278835	2.74531310796738	14.9340171813965	17.5198358893394	0	17.6485742926598	277	2.74531310796738	25.6156253814697
2.74780339002609	-0.235799510846846	2.74780339002609	14.9340171813965	17.5323385596275	0	17.6610769629478	277	2.74780339002609	25.6156253814697
2.75029367208481	-0.238488224567845	2.75029367208481	14.9340171813965	17.5448412299156	0	17.6735796332359	277	2.75029367208481	25.6156253814697
2.75283282995224	-0.240662237047218	2.75283282995224	14.9340171813965	17.5573439002037	0	17.686082303524	277	2.75283282995224	25.6156253814697
2.75532311201096	-0.242967376834713	2.75532311201096	14.9340171813965	17.5698465704918	0	17.6985849738121	277	2.75532311201096	25.6156253814697
2.75781339406967	-0.244764203671366	2.75781339406967	14.9340171813965	17.5823492407799	0	17.7110876441002	277	2.75781339406967	25.6156253814697
2.76030367612839	-0.246672774665058	2.76030367612839	14.9340171813965	17.594851911068	0	17.7235903143883	277	2.76030367612839	25.6156253814697
2.7627939581871	-0.248315831413493	2.7627939581871	14.9340171813965	17.607354581356	0	17.7360929846764	277	2.7627939581871	25.6156253814697
2.76533311605453	-0.24986662901938	2.76533311605453	14.9340171813965	17.6198572516441	0	17.7485956549644	277	2.76533311605453	25.6156253814697
2.76782339811325	-0.251150340773165	2.76782339811325	14.9340171813965	17.6323599219322	0	17.7610983252525	277	2.76782339811325	25.6156253814697
2.77031368017197	-0.252701167482883	2.77031368017197	14.9340171813965	17.6448625922203	0	17.7736009955406	277	2.77031368017197	25.6156253814697
2.77280396223068	-0.25361092411913	2.77280396223068	14.9340171813965	17.6573652625084	0	17.7861036658287	277	2.77280396223068	25.6156253814697
2.7752942442894	-0.253879639785737	2.7752942442894	14.9340171813965	17.6698679327965	0	17.7986063361168	277	2.7752942442894	25.6156253814697
2.77783340215683	-0.254391168709844	2.77783340215683	14.9340171813965	17.6823706030846	0	17.8111090064049	277	2.77783340215683	25.6156253814697
2.78032368421555	-0.254525541095063	2.78032368421555	14.9340171813965	17.6948732733727	0	17.823611676693	277	2.78032368421555	25.6156253814697
2.78281396627426	-0.254256825428456	2.78281396627426	14.9340171813965	17.7073759436607	0	17.836114346981	277	2.78281396627426	25.6156253814697
2.78530424833298	-0.254122482147068	2.78530424833298	14.9340171813965	17.7198786139488	0	17.8486170172691	276	2.78530424833298	25.6156253814697
2.78779453039169	-0.254519080044702	2.78779453039169	14.9340171813965	17.7323812842369	0	17.8611196875572	277	2.78779453039169	25.6156253814697
2.79033368825912	-0.253984850132838	2.79033368825912	14.9340171813965	17.744883954525	0	17.8736223578453	277	2.79033368825912	25.6156253814697
2.79282397031784	-0.253450649324805	2.79282397031784	14.8749885559082	17.7573866248131	0	17.8861250281334	277	2.79282397031784	25.6156253814697
2.79531425237656	-0.253181933658198	2.79531425237656	14.9340171813965	17.7698892951012	0	17.8986276984215	277	2.79531425237656	25.6156253814697
2.79780453443527	-0.252913217991591	2.79780453443527	14.9340171813965	17.7823919653893	0	17.9111303687096	277	2.79780453443527	25.6156253814697
2.80029481649399	-0.252134574111551	2.80029481649399	14.9340171813965	17.7948946356773	0	17.9236330389977	277	2.80029481649399	25.6156253814697
2.80283397436142	-0.251114717684686	2.80283397436142	14.9340171813965	17.8073973059654	0	17.9361357092857	277	2.80283397436142	25.6156253814697
2.80532425642014	-0.248807948082685	2.80532425642014	14.9340171813965	17.8198999762535	0	17.9486383795738	277	2.80532425642014	25.6156253814697
2.80781453847885	-0.245839095441625	2.80781453847885	14.9340171813965	17.8324026465416	0	17.9611410498619	277	2.80781453847885	25.6156253814697
2.81030482053757	-0.243533970206045	2.81030482053757	14.9340171813965	17.8449053168297	0	17.97364372015	276	2.81030482053757	25.6156253814697
2.81279510259628	-0.240717316046357	2.81279510259628	14.9340171813965	17.8574079871178	0	17.9861463904381	277	2.81279510259628	25.6156253814697
2.81533426046371	-0.237123662373051	2.81533426046371	14.9340171813965	17.8699106574059	0	17.9986490607262	277	2.81533426046371	25.6156253814697
2.81782454252243	-0.233530008699745	2.81782454252243	14.9340171813965	17.8824133276939	0	18.0111517310143	277	2.81782454252243	25.6156253814697
2.82031482458115	-0.230446283239871	2.82031482458115	14.9340171813965	17.894915997982	0	18.0236544013023	277	2.82031482458115	25.6156253814697
2.82280510663986	-0.227587603149004	2.82280510663986	14.9340171813965	17.9074186682701	0	18.0361570715904	277	2.82280510663986	25.6156253814697
2.82529538869858	-0.225412048166618	2.82529538869858	14.9340171813965	17.9199213385582	0	18.0486597418785	277	2.82529538869858	25.6156253814697
2.82783454656601	-0.223239752813242	2.82783454656601	14.9340171813965	17.9324240088463	0	18.0611624121666	277	2.82783454656601	25.6156253814697
2.83032482862473	-0.220800386159681	2.83032482862473	14.9340171813965	17.9449266791344	0	18.0736650824547	277	2.83032482862473	25.6156253814697
2.83281511068344	-0.218495362787507	2.83281511068344	14.9340171813965	17.9574293494225	0	18.0861677527428	277	2.83281511068344	25.6156253814697
2.83530539274216	-0.216701868339442	2.83530539274216	14.9340171813965	17.9699320197105	0	18.0986704230309	276	2.83530539274216	25.6156253814697
2.83779567480087	-0.215151172596961	2.83779567480087	14.9340171813965	17.9824346899986	0	18.1111730933189	277	2.83779567480087	25.6156253814697
2.8403348326683	-0.213600476854481	2.8403348326683	14.9340171813965	17.9949373602867	0	18.123675763607	277	2.8403348326683	25.6156253814697
2.84282511472702	-0.212469007237814	2.84282511472702	14.9340171813965	18.0074400305748	0	18.1361784338951	277	2.84282511472702	25.6156253814697
2.84531539678574	-0.2118069678545	2.84531539678574	14.9340171813965	18.0199427008629	0	18.1486811041832	277	2.84531539678574	25.6156253814697
2.84780567884445	-0.211674239835702	2.84780567884445	14.9340171813965	18.032445371151	0	18.1611837744713	277	2.84780567884445	25.6156253814697
2.85029596090317	-0.211808597669005	2.85029596090317	14.9340171813965	18.0449480414391	0	18.1736864447594	277	2.85029596090317	25.6156253814697
2.8528351187706	-0.212320082937367	2.8528351187706	14.9340171813965	18.0574507117271	0	18.1861891150475	277	2.8528351187706	25.6156253814697
2.85532540082932	-0.21309703879524	2.85532540082932	14.9340171813965	18.0699533820152	0	18.1986917853355	277	2.85532540082932	25.6156253814697
2.85781568288803	-0.213631195947528	2.85781568288803	14.9340171813965	18.0824560523033	0	18.2111944556236	276	2.85781568288803	25.6156253814697
2.86030596494675	-0.214165353099816	2.86030596494675	14.9340171813965	18.0949587225914	0	18.2236971259117	277	2.86030596494675	25.6156253814697
2.86279624700546	-0.214696279726923	2.86279624700546	14.9340171813965	18.1074613928795	0	18.2361997961998	277	2.86279624700546	25.6156253814697
2.86533540487289	-0.215358319110237	2.86533540487289	14.9635314941406	18.1199640631676	0	18.2487024664879	277	2.86533540487289	25.6156253814697
2.86782568693161	-0.215886000660248	2.86782568693161	14.8749885559082	18.1324667334557	0	18.261205136776	277	2.86782568693161	25.6156253814697
2.87031596899033	-0.217057939153165	2.87031596899033	14.9340171813965	18.1449694037437	0	18.2737078070641	276	2.87031596899033	25.6156253814697
2.87280625104904	-0.218607019633055	2.87280625104904	14.9340171813965	18.1574720740318	0	18.2862104773521	277	2.87280625104904	25.6156253814697
2.87529653310776	-0.22015772992745	2.87529653310776	14.9340171813965	18.1699747443199	0	18.2987131476402	277	2.87529653310776	25.6156253814697
2.87783569097519	-0.221708440221846	2.87783569097519	14.9340171813965	18.182477414608	0	18.3112158179283	277	2.87783569097519	25.6156253814697
2.88032597303391	-0.223503579036333	2.88032597303391	14.9340171813965	18.1949800848961	0	18.3237184882164	277	2.88032597303391	25.6156253814697
2.88281625509262	-0.225412033614703	2.88281625509262	14.9340171813965	18.2074827551842	0	18.3362211585045	276	2.88281625509262	25.6156253814697
2.88530653715134	-0.227189375436865	2.88530653715134	14.9340171813965	18.2199854254723	0	18.3487238287926	277	2.88530653715134	25.6156253814697
2.88779681921005	-0.22909945982974	2.88779681921005	14.9340171813965	18.2324880957603	0	18.3612264990807	276	2.88779681921005	25.6156253814697
2.89033597707748	-0.230498044402339	2.89033597707748	14.9340171813965	18.2449907660484	0	18.3737291693687	277	2.89033597707748	25.6156253814697
2.8928262591362	-0.231430429266766	2.8928262591362	14.9351224899292	18.2574934363365	0	18.3862318396568	277	2.8928262591362	25.6156253814697
2.89531654119492	-0.23116497322917	2.89531654119492	14.9340171813965	18.2699961066246	0	18.3987345099449	276	2.89531654119492	25.6156253814697
2.89780682325363	-0.231453101150692	2.89780682325363	14.9351224899292	18.2824987769127	0	18.411237180233	277	2.89780682325363	25.6156253814697
2.90029710531235	-0.231963014812209	2.90029710531235	14.9340171813965	18.2950014472008	0	18.4237398505211	277	2.90029710531235	25.6156253814697
2.90283626317978	-0.232228499953635	2.90283626317978	14.9340171813965	18.3075041174889	0	18.4362425208092	277	2.90283626317978	25.6156253814697
2.90532654523849	-0.232493985095061	2.90532654523849	14.9351224899292	18.3200067877769	0	18.4487451910973	277	2.90532654523849	25.6156253814697
2.90781682729721	-0.232626727665775	2.90781682729721	14.9340171813965	18.332509458065	0	18.4612478613853	276	2.90781682729721	25.6156253814697
2.91030710935593	-0.232626727665775	2.91030710935593	14.9340171813965	18.3450121283531	0	18.4737505316734	277	2.91030710935593	25.6156253814697
2.91279739141464	-0.232715756283142	2.91279739141464	14.9340171813965	18.3575147986412	0	18.4862532019615	276	2.91279739141464	25.6156253814697
2.91533654928207	-0.233735554502346	2.91533654928207	14.9340171813965	18.3700174689293	0	18.4987558722496	277	2.91533654928207	25.6156253814697
2.91782683134079	-0.234201768762432	2.91782683134079	14.9351224899292	18.3825201392174	0	18.5112585425377	276	2.91782683134079	25.6156253814697
2.92031711339951	-0.234201768762432	2.92031711339951	14.9351224899292	18.3950228095055	0	18.5237612128258	276	2.92031711339951	25.6156253814697
2.92280739545822	-0.234470484429039	2.92280739545822	14.964638710022	18.4075254797935	0	18.5362638831139	277	2.92280739545822	25.6156253814697
2.92529767751694	-0.234739200095646	2.92529767751694	14.9351224899292	18.4200281500816	0	18.5487665534019	277	2.92529767751694	25.6156253814697
2.92783683538437	-0.235139028518461	2.92783683538437	14.9340171813965	18.4325308203697	0	18.56126922369	277	2.92783683538437	25.6156253814697
2.93032711744308	-0.235669969697483	2.93032711744308	14.9351224899292	18.4450334906578	0	18.5737718939781	276	2.93032711744308	25.6156253814697
2.9328173995018	-0.236693027545698	2.9328173995018	14.9340171813965	18.4575361609459	0	18.5862745642662	276	2.9328173995018	25.6156253814697
2.93530768156052	-0.237716085393913	2.93530768156052	14.9351224899292	18.470038831234	0	18.5987772345543	277	2.93530768156052	25.6156253814697
2.93779796361923	-0.238739128690213	2.93779796361923	14.9351224899292	18.4825415015221	0	18.6112799048424	276	2.93779796361923	25.6156253814697
2.94033712148666	-0.239004599279724	2.94033712148666	14.9351224899292	18.4950441718102	0	18.6237825751305	277	2.94033712148666	25.6156253814697
2.94282740354538	-0.239270069869235	2.94282740354538	14.9351224899292	18.5075468420982	0	18.6362852454185	276	2.94282740354538	25.6156253814697
2.9453176856041	-0.239401182625443	2.9453176856041	14.9351224899292	18.5200495123863	0	18.6487879157066	277	2.9453176856041	25.6156253814697
2.94780796766281	-0.239401182625443	2.94780796766281	14.9351224899292	18.5325521826744	0	18.6612905859947	277	2.94780796766281	25.6156253814697
2.95029824972153	-0.239138957113028	2.95029824972153	14.9351224899292	18.5450548529625	0	18.6737932562828	277	2.95029824972153	25.6156253814697
2.95283740758896	-0.238361957599409	2.95283740758896	14.9351224899292	18.5575575232506	0	18.6862959265709	277	2.95283740758896	25.6156253814697
2.95532768964767	-0.237230429775082	2.95532768964767	14.9351224899292	18.5700601935387	0	18.698798596859	276	2.95532768964767	25.6156253814697
2.95781797170639	-0.23634172976017	2.95781797170639	14.9351224899292	18.5825628638268	0	18.7113012671471	277	2.95781797170639	25.6156253814697
2.96030825376511	-0.235945146414451	2.96030825376511	14.9351224899292	18.5950655341148	0	18.7238039374352	277	2.96030825376511	25.6156253814697
2.96279853582382	-0.235945146414451	2.96279853582382	14.9351224899292	18.6075682044029	0	18.7363066077232	277	2.96279853582382	25.6156253814697
2.96533769369125	-0.235814033658244	2.96533769369125	14.9351224899292	18.620070874691	0	18.7488092780113	277	2.96533769369125	25.6156253814697
2.96782797574997	-0.23527983285021	2.96782797574997	14.9351224899292	18.6325735449791	0	18.7613119482994	276	2.96782797574997	25.6156253814697
2.97031825780869	-0.234635575907305	2.97031825780869	14.9351224899292	18.6450762152672	0	18.7738146185875	277	2.97031825780869	25.6156253814697
2.9728085398674	-0.234502833336592	2.9728085398674	14.9351224899292	18.6575788855553	0	18.7863172888756	277	2.9728085398674	25.6156253814697
2.97529882192612	-0.233968647080474	2.97529882192612	14.964638710022	18.6700815558434	0	18.7988199591637	277	2.97529882192612	25.6156253814697
2.97783797979355	-0.233190032304265	2.97783797979355	14.9351224899292	18.6825842261314	0	18.8113226294518	277	2.97783797979355	25.6156253814697
2.98032826185226	-0.232435690122657	2.98032826185226	14.9351224899292	18.6950868964195	0	18.8238252997398	276	2.98032826185226	25.6156253814697
2.98281854391098	-0.230901117902249	2.98281854391098	14.9351224899292	18.7075895667076	0	18.8363279700279	277	2.98281854391098	25.6156253814697
2.9853088259697	-0.23012250312604	2.9853088259697	14.9351224899292	18.7200922369957	0	18.848830640316	276	2.9853088259697	25.6156253814697
2.98779910802841	-0.228832373977639	2.98779910802841	14.9351224899292	18.7325949072838	0	18.8613333106041	277	2.98779910802841	25.6156253814697
2.99033826589584	-0.228053773753345	2.99033826589584	14.9351224899292	18.7450975775719	0	18.8738359808922	277	2.99033826589584	25.6156253814697
2.99282854795456	-0.227030730457045	2.99282854795456	14.9351224899292	18.75760024786	0	18.8863386511803	276	2.99282854795456	25.6156253814697
2.99531883001328	-0.225630545173772	2.99531883001328	14.9351224899292	18.770102918148	0	18.8988413214684	277	2.99531883001328	25.6156253814697
2.99780911207199	-0.225874973693863	2.99780911207199	14.9351224899292	18.7826055884361	0	18.9113439917564	277	2.99780911207199	25.6156253814697
3.00029939413071	-0.226629301323555	3.00029939413071	14.9351224899292	18.7951082587242	0	18.9238466620445	277	3.00029939413071	25.6156253814697
3.00283855199814	-0.227383643505163	3.00283855199814	14.9351224899292	18.8076109290123	0	18.9363493323326	277	3.00283855199814	25.6156253814697
3.00532883405685	-0.228405071538873	3.00532883405685	14.9351224899292	18.8201135993004	0	18.9488520026207	277	3.00532883405685	25.6156253814697
3.00781911611557	-0.230072357226163	3.00781911611557	14.9351224899292	18.8326162695885	0	18.9613546729088	277	3.00781911611557	25.6156253814697
3.01030939817429	-0.230583871598355	3.01030939817429	14.9351224899292	18.8451189398766	0	18.9738573431969	277	3.01030939817429	25.6156253814697
3.012799680233	-0.231872385484166	3.012799680233	14.9351224899292	18.8576216101646	0	18.986360013485	277	3.012799680233	25.6156253814697
3.01533883810043	-0.232895414228551	3.01533883810043	14.9351224899292	18.8701242804527	0	18.998862683773	277	3.01533883810043	25.6156253814697
3.01782912015915	-0.233538055908866	3.01782912015915	14.9351224899292	18.8826269507408	0	19.0113653540611	277	3.01782912015915	25.6156253814697
3.02031940221787	-0.234426741371863	3.02031940221787	14.9351224899292	18.8951296210289	0	19.0238680243492	277	3.02031940221787	25.6156253814697
3.02280968427658	-0.234803912462667	3.02280968427658	14.9351224899292	18.907632291317	0	19.0363706946373	277	3.02280968427658	25.6156253814697
3.0252999663353	-0.235558254644275	3.0252999663353	14.9351224899292	18.9201349616051	0	19.0488733649254	277	3.0252999663353	25.6156253814697
3.02783912420273	-0.236445339396596	3.02783912420273	14.9351224899292	18.9326376318932	0	19.0613760352135	276	3.02783912420273	25.6156253814697
3.03032940626144	-0.23746516671963	3.03032940626144	14.9351224899292	18.9451403021812	0	19.0738787055016	277	3.03032940626144	25.6156253814697
3.03281968832016	-0.238729422562756	3.03281968832016	14.9351224899292	18.9576429724693	0	19.0863813757896	277	3.03281968832016	25.6156253814697
3.03530997037888	-0.239373679505661	3.03530997037888	14.9351224899292	18.9701456427574	0	19.0988840460777	277	3.03530997037888	25.6156253814697
3.03780025243759	-0.240262379520573	3.03780025243759	14.9351224899292	18.9826483130455	0	19.1113867163658	277	3.03780025243759	25.6156253814697
3.04033941030502	-0.240505192778073	3.04033941030502	14.9351224899292	18.9951509833336	0	19.1238893866539	276	3.04033941030502	25.6156253814697
3.04282969236374	-0.240505192778073	3.04282969236374	14.9351224899292	19.0076536536217	0	19.136392056942	277	3.04282969236374	25.6156253814697
3.04531997442245	-0.240505192778073	3.04531997442245	14.9351224899292	19.0201563239098	0	19.1488947272301	277	3.04531997442245	25.6156253814697
3.04781025648117	-0.240505192778073	3.04781025648117	14.9351224899292	19.0326589941978	0	19.1613973975182	277	3.04781025648117	25.6156253814697
3.05030053853989	-0.240505192778073	3.05030053853989	14.9351224899292	19.0451616644859	0	19.1739000678062	277	3.05030053853989	25.6156253814697
3.05283969640732	-0.240505192778073	3.05283969640732	14.9351224899292	19.057664334774	0	19.1864027380943	277	3.05283969640732	25.6156253814697
3.05532997846603	-0.240505192778073	3.05532997846603	14.9351224899292	19.0701670050621	0	19.1989054083824	277	3.05532997846603	25.6156253814697
3.05782026052475	-0.240505192778073	3.05782026052475	14.9351224899292	19.0826696753502	0	19.2114080786705	277	3.05782026052475	25.6156253814697
3.06031054258347	-0.24077390844468	3.06031054258347	14.9351224899292	19.0951723456383	0	19.2239107489586	277	3.06031054258347	25.6156253814697
3.06280082464218	-0.242324706050567	3.06280082464218	14.9351224899292	19.1076750159264	0	19.2364134192467	277	3.06280082464218	25.6156253814697
3.06533998250961	-0.243875503656454	3.06533998250961	14.9351224899292	19.1201776862144	0	19.2489160895348	276	3.06533998250961	25.6156253814697
3.06783026456833	-0.245560659095645	3.06783026456833	14.9351224899292	19.1326803565025	0	19.2614187598228	277	3.06783026456833	25.6156253814697
3.07032054662704	-0.247891730396077	3.07032054662704	14.9351224899292	19.1451830267906	0	19.2739214301109	277	3.07032054662704	25.6156253814697
3.07281082868576	-0.250599987339228	3.07281082868576	14.9351224899292	19.1576856970787	0	19.286424100399	277	3.07281082868576	25.6156253814697
3.07530111074448	-0.253173901000991	3.07530111074448	14.9351224899292	19.1701883673668	0	19.2989267706871	277	3.07530111074448	25.6156253814697
3.07784026861191	-0.255882187047973	3.07784026861191	14.9351224899292	19.1826910376549	0	19.3114294409752	277	3.07784026861191	25.6156253814697
3.08033055067062	-0.258187355939299	3.08033055067062	14.9351224899292	19.195193707943	0	19.3239321112633	277	3.08033055067062	25.6156253814697
3.08282083272934	-0.259210442891344	3.08282083272934	14.9351224899292	19.207696378231	0	19.3364347815514	277	3.08282083272934	25.6156253814697
3.08531111478806	-0.260367902228609	3.08531111478806	14.9351224899292	19.2201990485191	0	19.3489374518394	277	3.08531111478806	25.6156253814697
3.08780139684677	-0.262279761955142	3.08780139684677	14.9351224899292	19.2327017188072	0	19.3614401221275	276	3.08780139684677	25.6156253814697
3.0903405547142	-0.263545691268519	3.0903405547142	14.9351224899292	19.2452043890953	0	19.3739427924156	277	3.0903405547142	25.6156253814697
3.09283083677292	-0.264434464043006	3.09283083677292	14.9351224899292	19.2577070593834	0	19.3864454627037	277	3.09283083677292	25.6156253814697
3.09532111883163	-0.265323207713664	3.09532111883163	14.9351224899292	19.2702097296715	0	19.3989481329918	277	3.09532111883163	25.6156253814697
3.09781140089035	-0.265700393356383	3.09781140089035	14.9351224899292	19.2827123999596	0	19.4114508032799	277	3.09781140089035	25.6156253814697
3.10030168294907	-0.26596913812682	3.10030168294907	14.9351224899292	19.2952150702477	0	19.423953473568	277	3.10030168294907	25.6156253814697
3.1028408408165	-0.266237882897258	3.1028408408165	14.9351224899292	19.3077177405357	0	19.436456143856	277	3.1028408408165	25.6156253814697
3.10533112287521	-0.266372255282477	3.10533112287521	14.9351224899292	19.3202204108238	0	19.4489588141441	277	3.10533112287521	25.6156253814697
3.10782140493393	-0.265617883997038	3.10782140493393	14.9351224899292	19.3327230811119	0	19.4614614844322	277	3.10782140493393	25.6156253814697
3.11031168699265	-0.265370210399851	3.11031168699265	14.9351224899292	19.3452257514	0	19.4739641547203	277	3.11031168699265	25.6156253814697
3.11280196905136	-0.265501323156059	3.11280196905136	14.9351224899292	19.3577284216881	0	19.4864668250084	276	3.11280196905136	25.6156253814697
3.11534112691879	-0.265763577772304	3.11534112691879	14.9351224899292	19.3702310919762	0	19.4989694952965	277	3.11534112691879	25.6156253814697
3.11783140897751	-0.266668532276526	3.11783140897751	14.9351224899292	19.3827337622643	0	19.5114721655846	276	3.11783140897751	25.6156253814697
3.12032169103622	-0.267950672423467	3.12032169103622	14.9351224899292	19.3952364325523	0	19.5239748358727	277	3.12032169103622	25.6156253814697
3.12281197309494	-0.269232812570408	3.12281197309494	14.9351224899292	19.4077391028404	0	19.5364775061607	277	3.12281197309494	25.6156253814697
3.12530225515366	-0.270514952717349	3.12530225515366	14.9358615875244	19.4202417731285	0	19.5489801764488	276	3.12530225515366	25.6156253814697
3.12784141302109	-0.27179709286429	3.12784141302109	14.9358615875244	19.4327444434166	0	19.5614828467369	277	3.12784141302109	25.6156253814697
3.1303316950798	-0.272307050181553	3.1303316950798	14.9358615875244	19.4452471137047	0	19.573985517025	277	3.1303316950798	25.6156253814697
3.13282197713852	-0.272307050181553	3.13282197713852	14.9358615875244	19.4577497839928	0	19.5864881873131	277	3.13282197713852	25.6156253814697
3.13531225919724	-0.272307050181553	3.13531225919724	14.9351224899292	19.4702524542809	0	19.5989908576012	277	3.13531225919724	25.6156253814697
3.13780254125595	-0.271910423180088	3.13780254125595	14.9358615875244	19.4827551245689	0	19.6114935278893	276	3.13780254125595	25.6156253814697
3.14034169912338	-0.270887307124212	3.14034169912338	14.9358615875244	19.495257794857	0	19.6239961981773	277	3.14034169912338	25.6156253814697
3.14283174276352	-0.269605166977271	3.14283174276352	14.9358615875244	19.5077604651451	0	19.6364988684654	277	3.14283174276352	25.6156253814697
3.14532178640366	-0.267830881057307	3.14532178640366	14.9351224899292	19.5202631354332	0	19.6490015387535	277	3.14532178640366	25.6156253814697
3.14781183004379	-0.26552562485449	3.14781183004379	14.9358615875244	19.5327658057213	0	19.6615042090416	277	3.14781183004379	25.6156253814697
3.15030187368393	-0.263351481407881	3.15030187368393	14.9358615875244	19.5452684760094	0	19.6740068793297	277	3.15030187368393	25.6156253814697
3.15284103155136	-0.261064065853134	3.15284103155136	14.9358615875244	19.5577711462975	0	19.6865095496178	277	3.15284103155136	25.6156253814697
3.1553310751915	-0.258755579125136	3.1553310751915	14.9358615875244	19.5702738165855	0	19.6990122199059	277	3.1553310751915	25.6156253814697
3.15782111883163	-0.256712606642395	3.15782111883163	14.9358615875244	19.5827764868736	0	19.7115148901939	277	3.15782111883163	25.6156253814697
3.16031116247177	-0.255807652138174	3.16031116247177	14.9358615875244	19.5952791571617	0	19.724017560482	277	3.16031116247177	25.6156253814697
3.16280120611191	-0.255538907367736	3.16280120611191	14.9358615875244	19.6077818274498	0	19.7365202307701	276	3.16280120611191	25.6156253814697
3.16534036397934	-0.255385122727603	3.16534036397934	14.9358615875244	19.6202844977379	0	19.7490229010582	277	3.16534036397934	25.6156253814697
3.16783040761948	-0.255762308370322	3.16783040761948	14.9358615875244	19.632787168026	0	19.7615255713463	277	3.16783040761948	25.6156253814697
3.17032045125961	-0.255896680755541	3.17032045125961	14.9358615875244	19.6452898383141	0	19.7740282416344	277	3.17032045125961	25.6156253814697
3.17281049489975	-0.256275496212766	3.17281049489975	14.9358615875244	19.6577925086021	0	19.7865309119225	276	3.17281049489975	25.6156253814697
3.17530053853989	-0.256544211879373	3.17530053853989	14.9358615875244	19.6702951788902	0	19.7990335822105	277	3.17530053853989	25.6156253814697
3.17783969640732	-0.256811326835305	3.17783969640732	14.9358615875244	19.6827978491783	0	19.8115362524986	277	3.17783969640732	25.6156253814697
3.18032974004745	-0.257188512478024	3.18032974004745	14.9358615875244	19.6953005194664	0	19.8240389227867	277	3.18032974004745	25.6156253814697
3.18281978368759	-0.257322884863243	3.18281978368759	14.9358615875244	19.7078031897545	0	19.8365415930748	277	3.18281978368759	25.6156253814697
3.18530982732773	-0.257968815276399	3.18530982732773	14.9358615875244	19.7203058600426	0	19.8490442633629	276	3.18530982732773	25.6156253814697
3.18779987096787	-0.258614745689556	3.18779987096787	14.9358615875244	19.7328085303307	0	19.861546933651	277	3.18779987096787	25.6156253814697
3.1903390288353	-0.259637832641602	3.1903390288353	14.9358615875244	19.7453112006187	0	19.8740496039391	277	3.1903390288353	25.6156253814697
3.19282907247543	-0.260660948697478	3.19282907247543	14.9358615875244	19.7578138709068	0	19.8865522742271	277	3.19282907247543	25.6156253814697
3.19531911611557	-0.261684035649523	3.19531911611557	14.9358615875244	19.7703165411949	0	19.8990549445152	277	3.19531911611557	25.6156253814697
3.19780915975571	-0.262833433225751	3.19780915975571	14.9358615875244	19.782819211483	0	19.9115576148033	277	3.19780915975571	25.6156253814697
3.20029920339584	-0.263361172983423	3.20029920339584	14.9358615875244	19.7953218817711	0	19.9240602850914	277	3.20029920339584	25.6156253814697
3.20283836126328	-0.264133384916931	3.20283836126328	14.9358615875244	19.8078245520592	0	19.9365629553795	277	3.20283836126328	25.6156253814697
3.20532840490341	-0.264392409007996	3.20532840490341	14.9358615875244	19.8203272223473	0	19.9490656256676	277	3.20532840490341	25.6156253814697
3.20781844854355	-0.265146780293435	3.20781844854355	14.9358615875244	19.8328298926353	0	19.9615682959557	277	3.20781844854355	25.6156253814697
3.21030849218369	-0.265901151578873	3.21030849218369	14.9358615875244	19.8453325629234	0	19.9740709662437	276	3.21030849218369	25.6156253814697
3.21279853582382	-0.266655551968142	3.21279853582382	14.9358615875244	19.8578352332115	0	19.9865736365318	277	3.21279853582382	25.6156253814697
3.21533769369125	-0.267027877271175	3.21533769369125	14.9358615875244	19.8703379034996	0	19.9990763068199	277	3.21533769369125	25.6156253814697
3.21782773733139	-0.267141207586974	3.21782773733139	14.9358615875244	19.8828405737877	0	20.011578977108	277	3.21782773733139	25.6156253814697
3.22031778097153	-0.267141207586974	3.22031778097153	14.9358615875244	19.8953432440758	0	20.0240816473961	277	3.22031778097153	25.6156253814697
3.22280782461166	-0.266875693341717	3.22280782461166	14.9358615875244	19.9078459143639	0	20.0365843176842	277	3.22280782461166	25.6156253814697
3.2252978682518	-0.266875693341717	3.2252978682518	14.9358615875244	19.9203485846519	0	20.0490869879723	277	3.2252978682518	25.6156253814697
3.22783702611923	-0.266380346147344	3.22783702611923	14.9358615875244	19.93285125494	0	20.0615896582603	277	3.22783702611923	25.6156253814697
3.23032706975937	-0.264980044448748	3.23032706975937	14.9358615875244	19.9453539252281	0	20.0740923285484	277	3.23032706975937	25.6156253814697
3.23281711339951	-0.263202557107434	3.23281711339951	14.9358615875244	19.9578565955162	0	20.0865949988365	277	3.23281711339951	25.6156253814697
3.23530715703964	-0.261807115748525	3.23530715703964	14.9358615875244	19.9703592658043	0	20.0990976691246	277	3.23530715703964	25.6156253814697
3.23779720067978	-0.260411674389616	3.23779720067978	14.9358615875244	19.9828619360924	0	20.1116003394127	277	3.23779720067978	25.6156253814697
3.24033635854721	-0.259129534242675	3.24033635854721	14.9358615875244	19.9953646063805	0	20.1241030097008	277	3.24033635854721	25.6156253814697
3.24282640218735	-0.257734092883766	3.24282640218735	14.9358615875244	20.0078672766685	0	20.1366056799889	277	3.24282640218735	25.6156253814697
3.24531644582748	-0.256451952736825	3.24531644582748	14.9358615875244	20.0203699469566	0	20.1491083502769	277	3.24531644582748	25.6156253814697
3.24780648946762	-0.255169841693714	3.24780648946762	14.9358615875244	20.0328726172447	0	20.161611020565	277	3.24780648946762	25.6156253814697
3.25029653310776	-0.254792656050995	3.25029653310776	14.9358615875244	20.0453752875328	0	20.1741136908531	277	3.25029653310776	25.6156253814697
3.25283569097519	-0.254792656050995	3.25283569097519	14.9358615875244	20.0578779578209	0	20.1866163611412	277	3.25283569097519	25.6156253814697
3.25532573461533	-0.254523911280558	3.25532573461533	14.9358615875244	20.070380628109	0	20.1991190314293	277	3.25532573461533	25.6156253814697
3.25781577825546	-0.25425519561395	3.25781577825546	14.9358615875244	20.0828832983971	0	20.2116217017174	277	3.25781577825546	25.6156253814697
3.2603058218956	-0.253986479947343	3.2603058218956	14.9358615875244	20.0953859686852	0	20.2241243720055	277	3.2603058218956	25.6156253814697
3.26279586553574	-0.253717764280736	3.26279586553574	14.9358615875244	20.1078886389732	0	20.2366270422935	277	3.26279586553574	25.6156253814697
3.26533502340317	-0.253449048614129	3.26533502340317	14.9358615875244	20.1203913092613	0	20.2491297125816	277	3.26533502340317	25.6156253814697
3.2678250670433	-0.253559148404747	3.2678250670433	14.9358615875244	20.1328939795494	0	20.2616323828697	277	3.2678250670433	25.6156253814697
3.27031511068344	-0.254048034548759	3.27031511068344	14.9358615875244	20.1453966498375	0	20.2741350531578	277	3.27031511068344	25.6156253814697
3.27280515432358	-0.254536920692772	3.27280515432358	14.936598777771	20.1578993201256	0	20.2866377234459	277	3.27280515432358	25.6156253814697
3.27529519796371	-0.255427265074104	3.27529519796371	14.9358615875244	20.1704019904137	0	20.299140393734	277	3.27529519796371	25.6156253814697
3.27783435583115	-0.256184866884723	3.27783435583115	14.9358615875244	20.1829046607018	0	20.3116430640221	277	3.27783435583115	25.6156253814697
3.28032439947128	-0.257075211266056	3.28032439947128	14.936598777771	20.1954073309898	0	20.3241457343102	277	3.28032439947128	25.6156253814697
3.28281444311142	-0.257965555647388	3.28281444311142	14.936598777771	20.2079100012779	0	20.3366484045982	277	3.28281444311142	25.6156253814697
3.28530448675156	-0.258988642599434	3.28530448675156	14.936598777771	20.220412671566	0	20.3491510748863	277	3.28530448675156	25.6156253814697
3.28779453039169	-0.259632943198085	3.28779453039169	14.936598777771	20.2329153418541	0	20.3616537451744	277	3.28779453039169	25.6156253814697
3.29033368825912	-0.259898428339511	3.29033368825912	14.936598777771	20.2454180121422	0	20.3741564154625	278	3.29033368825912	25.6156253814697
3.29282373189926	-0.260205997619778	3.29282373189926	14.936598777771	20.2579206824303	0	20.3866590857506	277	3.29282373189926	25.6156253814697
3.2953137755394	-0.26049415464513	3.2953137755394	14.936598777771	20.2704233527184	0	20.3991617560387	277	3.2953137755394	25.6156253814697
3.29780381917953	-0.261157896602526	3.29780381917953	14.936598777771	20.2829260230064	0	20.4116644263268	277	3.29780381917953	25.6156253814697
3.30029386281967	-0.26195275131613	3.30029386281967	14.936598777771	20.2954286932945	0	20.4241670966148	277	3.30029386281967	25.6156253814697
3.3028330206871	-0.263636378804222	3.3028330206871	14.936598777771	20.3079313635826	0	20.4366697669029	278	3.3028330206871	25.6156253814697
3.30532306432724	-0.264164118561894	3.30532306432724	14.9358615875244	20.3204340338707	0	20.449172437191	277	3.30532306432724	25.6156253814697
3.30781310796738	-0.264562375377864	3.30781310796738	14.936598777771	20.3329367041588	0	20.4616751074791	277	3.30781310796738	25.6156253814697
3.31030315160751	-0.264831120148301	3.31030315160751	14.936598777771	20.3454393744469	0	20.4741777777672	278	3.31030315160751	25.6156253814697
3.31279319524765	-0.264789036009461	3.31279319524765	14.936598777771	20.357942044735	0	20.4866804480553	277	3.31279319524765	25.6156253814697
3.31533235311508	-0.264633621554822	3.31533235311508	14.936598777771	20.370444715023	0	20.4991831183434	278	3.31533235311508	25.6156253814697
3.31782239675522	-0.264052476268262	3.31782239675522	14.936598777771	20.3829473853111	0	20.5116857886314	277	3.31782239675522	25.6156253814697
3.32031244039536	-0.263124849880114	3.32031244039536	14.936598777771	20.3954500555992	0	20.5241884589195	277	3.32031244039536	25.6156253814697
3.32280248403549	-0.261064036749303	3.32280248403549	14.936598777771	20.4079527258873	0	20.5366911292076	278	3.32280248403549	25.6156253814697
3.32529252767563	-0.259781896602362	3.32529252767563	14.936598777771	20.4204553961754	0	20.5491937994957	278	3.32529252767563	25.6156253814697
3.32783168554306	-0.258360552834347	3.32783168554306	14.936598777771	20.4329580664635	0	20.5616964697838	278	3.32783168554306	25.6156253814697
3.3303217291832	-0.256935978541151	3.3303217291832	14.936598777771	20.4454607367516	0	20.5741991400719	277	3.3303217291832	25.6156253814697
3.33281177282333	-0.255912891589105	3.33281177282333	14.936598777771	20.4579634070396	0	20.58670181036	278	3.33281177282333	25.6156253814697
3.33530181646347	-0.254889775533229	3.33530181646347	14.936598777771	20.4704660773277	0	20.599204480648	278	3.33530181646347	25.6156253814697
3.33779186010361	-0.254318350926042	3.33779186010361	14.936598777771	20.4829687476158	0	20.6117071509361	277	3.33779186010361	25.6156253814697
3.34033101797104	-0.253829464782029	3.34033101797104	14.936598777771	20.4954714179039	0	20.6242098212242	278	3.34033101797104	25.6156253814697
3.34282106161118	-0.253585021710023	3.34282106161118	14.9661178588867	20.507974088192	0	20.6367124915123	277	3.34282106161118	25.6156253814697
3.34531110525131	-0.253585021710023	3.34531110525131	14.936598777771	20.5204767584801	0	20.6492151618004	277	3.34531110525131	25.6156253814697
3.34780114889145	-0.253364851232618	3.34780114889145	14.936598777771	20.5329794287682	0	20.6617178320885	278	3.34780114889145	25.6156253814697
3.35029119253159	-0.252477737376466	3.35029119253159	14.936598777771	20.5454820990562	0	20.6742205023766	278	3.35029119253159	25.6156253814697
3.35283035039902	-0.251457910053432	3.35283035039902	14.936598777771	20.5579847693443	0	20.6867231726646	278	3.35283035039902	25.6156253814697
3.35532039403915	-0.25094798184	3.35532039403915	14.936598777771	20.5704874396324	0	20.6992258429527	277	3.35532039403915	25.6156253814697
3.35781043767929	-0.250813609454781	3.35781043767929	14.936598777771	20.5829901099205	0	20.7117285132408	278	3.35781043767929	25.6156253814697
3.36030048131943	-0.251341349212453	3.36030048131943	14.936598777771	20.5954927802086	0	20.7242311835289	278	3.36030048131943	25.6156253814697
3.36279052495956	-0.251982419285923	3.36279052495956	14.936598777771	20.6079954504967	0	20.736733853817	278	3.36279052495956	25.6156253814697
3.365329682827	-0.253005535341799	3.365329682827	14.936598777771	20.6204981207848	0	20.7492365241051	278	3.365329682827	25.6156253814697
3.36781972646713	-0.254004349699244	3.36781972646713	14.936598777771	20.6330007910728	0	20.7617391943932	277	3.36781972646713	25.6156253814697
3.37030977010727	-0.255425664363429	3.37030977010727	14.936598777771	20.6455034613609	0	20.7742418646812	278	3.37030977010727	25.6156253814697
3.37279981374741	-0.256714236456901	3.37279981374741	14.936598777771	20.658006131649	0	20.7867445349693	278	3.37279981374741	25.6156253814697
3.37528985738754	-0.257758365478367	3.37528985738754	14.936598777771	20.6705088019371	0	20.7992472052574	278	3.37528985738754	25.6156253814697
3.37782901525497	-0.258158193901181	3.37782901525497	14.936598777771	20.6830114722252	0	20.8117498755455	278	3.37782901525497	25.6156253814697
3.38031905889511	-0.25891259429045	3.38031905889511	14.936598777771	20.6955141425133	0	20.8242525458336	278	3.38031905889511	25.6156253814697
3.38280910253525	-0.259553664363921	3.38280910253525	14.936598777771	20.7080168128014	0	20.8367552161217	278	3.38280910253525	25.6156253814697
3.38529914617538	-0.259812688454986	3.38529914617538	14.936598777771	20.7205194830894	0	20.8492578864098	278	3.38529914617538	25.6156253814697
3.38778918981552	-0.260584900388494	3.38778918981552	14.936598777771	20.7330221533775	0	20.8617605566978	278	3.38778918981552	25.6156253814697
3.39032834768295	-0.261734297964722	3.39032834768295	14.936598777771	20.7455248236656	0	20.8742632269859	278	3.39032834768295	25.6156253814697
3.39281839132309	-0.263150781393051	3.39281839132309	14.936598777771	20.7580274939537	0	20.886765897274	278	3.39281839132309	25.6156253814697
3.39530843496323	-0.264680595137179	3.39530843496323	14.936598777771	20.7705301642418	0	20.8992685675621	278	3.39530843496323	25.6156253814697
3.39779847860336	-0.26672036619857	3.39779847860336	14.936598777771	20.7830328345299	0	20.9117712378502	278	3.39779847860336	25.6156253814697
3.4002885222435	-0.267743482254446	3.4002885222435	14.936598777771	20.795535504818	0	20.9242739081383	278	3.4002885222435	25.6156253814697
3.40282768011093	-0.268766598310322	3.40282768011093	14.936598777771	20.808038175106	0	20.9367765784264	278	3.40282768011093	25.6156253814697
3.40531772375107	-0.269789714366198	3.40531772375107	14.936598777771	20.8205408453941	0	20.9492792487144	278	3.40531772375107	25.6156253814697
3.4078077673912	-0.270812830422074	3.4078077673912	14.936598777771	20.8330435156822	0	20.9617819190025	278	3.4078077673912	25.6156253814697
3.41029781103134	-0.271968718152493	3.41029781103134	14.936598777771	20.8455461859703	0	20.9742845892906	278	3.41029781103134	25.6156253814697
3.41278785467148	-0.273122976068407	3.41278785467148	14.936598777771	20.8580488562584	0	20.9867872595787	278	3.41278785467148	25.6156253814697
3.41532701253891	-0.273898418527097	3.41532701253891	14.936598777771	20.8705515265465	0	20.9992899298668	278	3.41532701253891	25.6156253814697
3.41781705617905	-0.274808233371004	3.41781705617905	14.936598777771	20.8830541968346	0	21.0117926001549	278	3.41781705617905	25.6156253814697
3.42030709981918	-0.276093662250787	3.42030709981918	14.936598777771	20.8955568671227	0	21.024295270443	278	3.42030709981918	25.6156253814697
3.42279714345932	-0.277379062026739	3.42279714345932	14.936598777771	20.9080595374107	0	21.036797940731	278	3.42279714345932	25.6156253814697
3.42528718709946	-0.278402207186446	3.42528718709946	14.936598777771	20.9205622076988	0	21.0493006110191	278	3.42528718709946	25.6156253814697
3.42782634496689	-0.278929976047948	3.42782634496689	14.936598777771	20.9330648779869	0	21.0618032813072	278	3.42782634496689	25.6156253814697
3.43031638860703	-0.279820407740772	3.43031638860703	14.936598777771	20.945567548275	0	21.0743059515953	278	3.43031638860703	25.6156253814697
3.43280643224716	-0.280578038655221	3.43280643224716	14.936598777771	20.9580702185631	0	21.0868086218834	278	3.43280643224716	25.6156253814697
3.4352964758873	-0.281597953289747	3.4352964758873	14.936598777771	20.9705728888512	0	21.0993112921715	278	3.4352964758873	25.6156253814697
3.43778651952744	-0.282239052467048	3.43778651952744	14.936598777771	20.9830755591393	0	21.1118139624596	278	3.43778651952744	25.6156253814697
3.44032567739487	-0.282504566712305	3.44032567739487	14.936598777771	20.9955782294273	0	21.1243166327477	278	3.44032567739487	25.6156253814697
3.442815721035	-0.282504566712305	3.442815721035	14.936598777771	21.0080808997154	0	21.1368193030357	278	3.442815721035	25.6156253814697
3.44530576467514	-0.282009190414101	3.44530576467514	14.936598777771	21.0205835700035	0	21.1493219733238	278	3.44530576467514	25.6156253814697
3.44779580831528	-0.282009190414101	3.44779580831528	14.936598777771	21.0330862402916	0	21.1618246436119	278	3.44779580831528	25.6156253814697
3.45028585195541	-0.281782529782504	3.45028585195541	14.936598777771	21.0455889105797	0	21.1743273139	278	3.45028585195541	25.6156253814697
3.45282500982285	-0.282310298644006	3.45282500982285	14.936598777771	21.0580915808678	0	21.1868299841881	278	3.45282500982285	25.6156253814697
3.45531505346298	-0.282575812889263	3.45531505346298	14.936598777771	21.0705942511559	0	21.1993326544762	278	3.45531505346298	25.6156253814697
3.45780509710312	-0.282575812889263	3.45780509710312	14.936598777771	21.0830969214439	0	21.2118353247643	278	3.45780509710312	25.6156253814697
3.46029514074326	-0.282708555459976	3.46029514074326	14.936598777771	21.095599591732	0	21.2243379950523	278	3.46029514074326	25.6156253814697
3.46278518438339	-0.28284132713452	3.46278518438339	14.936598777771	21.1081022620201	0	21.2368406653404	278	3.46278518438339	25.6156253814697
3.46532434225082	-0.28359895804897	3.46532434225082	14.936598777771	21.1206049323082	0	21.2493433356285	278	3.46532434225082	25.6156253814697
3.46781438589096	-0.284356588963419	3.46781438589096	14.936598777771	21.1331076025963	0	21.2618460059166	278	3.46781438589096	25.6156253814697
3.4703044295311	-0.284356588963419	3.4703044295311	14.936598777771	21.1456102728844	0	21.2743486762047	278	3.4703044295311	25.6156253814697
3.47279447317123	-0.28360215947032	3.47279447317123	14.936598777771	21.1581129431725	0	21.2868513464928	278	3.47279447317123	25.6156253814697
3.47528451681137	-0.282713357592002	3.47528451681137	14.936598777771	21.1706156134605	0	21.2993540167809	278	3.47528451681137	25.6156253814697
3.4778236746788	-0.282203400274739	3.4778236746788	14.936598777771	21.1831182837486	0	21.3118566870689	278	3.4778236746788	25.6156253814697
3.48031371831894	-0.281316257314757	3.48031371831894	14.936598777771	21.1956209540367	0	21.324359357357	278	3.48031371831894	25.6156253814697
3.48280376195908	-0.281183485640213	3.48280376195908	14.936598777771	21.2081236243248	0	21.3368620276451	278	3.48280376195908	25.6156253814697
3.48529380559921	-0.281183485640213	3.48529380559921	14.936598777771	21.2206262946129	0	21.3493646979332	279	3.48529380559921	25.6156253814697
3.48778384923935	-0.281183485640213	3.48778384923935	14.936598777771	21.233128964901	0	21.3618673682213	278	3.48778384923935	25.6156253814697
3.49032300710678	-0.281672371784225	3.49032300710678	14.936598777771	21.2456316351891	0	21.3743700385094	278	3.49032300710678	25.6156253814697
3.49281305074692	-0.282161287032068	3.49281305074692	14.936598777771	21.2581343054771	0	21.3868727087975	278	3.49281305074692	25.6156253814697
3.49530309438705	-0.282784574665129	3.49530309438705	14.936598777771	21.2706369757652	0	21.3993753790855	278	3.49530309438705	25.6156253814697
3.49779313802719	-0.282519060419872	3.49779313802719	14.936598777771	21.2831396460533	0	21.4118780493736	278	3.49779313802719	25.6156253814697
3.50028318166733	-0.281988061033189	3.50028318166733	14.936598777771	21.2956423163414	0	21.4243807196617	278	3.50028318166733	25.6156253814697
3.50282233953476	-0.281478132819757	3.50282233953476	14.936598777771	21.3081449866295	0	21.4368833899498	278	3.50282233953476	25.6156253814697
3.5053123831749	-0.280720501905307	3.5053123831749	14.936598777771	21.3206476569176	0	21.4493860602379	278	3.5053123831749	25.6156253814697
3.50780242681503	-0.279962841887027	3.50780242681503	14.936598777771	21.3331503272057	0	21.461888730526	279	3.50780242681503	25.6156253814697
3.51029247045517	-0.278942927252501	3.51029247045517	14.936598777771	21.3456529974937	0	21.4743914008141	279	3.51029247045517	25.6156253814697
3.51278251409531	-0.277923041721806	3.51278251409531	14.936598777771	21.3581556677818	0	21.4868940711021	278	3.51278251409531	25.6156253814697
3.51532167196274	-0.276393169770017	3.51532167196274	14.936598777771	21.3706583380699	0	21.4993967413902	278	3.51532167196274	25.6156253814697
3.51781171560287	-0.274863326922059	3.51781171560287	14.936598777771	21.383161008358	0	21.5118994116783	278	3.51781171560287	25.6156253814697
3.52030175924301	-0.273709039902315	3.52030175924301	14.936598777771	21.3956636786461	0	21.5244020819664	278	3.52030175924301	25.6156253814697
3.52279180288315	-0.271910452283919	3.52279180288315	14.936598777771	21.4081663489342	0	21.5369047522545	278	3.52279180288315	25.6156253814697
3.52528184652328	-0.27035956736654	3.52528184652328	14.936598777771	21.4206690192223	0	21.5494074225426	278	3.52528184652328	25.6156253814697
3.52782100439072	-0.268808682449162	3.52782100439072	14.936598777771	21.4331716895103	0	21.5619100928307	278	3.52782100439072	25.6156253814697
3.53031104803085	-0.26752008125186	3.53031104803085	14.936598777771	21.4456743597984	0	21.5744127631187	278	3.53031104803085	25.6156253814697
3.53280109167099	-0.265854265308008	3.53280109167099	14.936598777771	21.4581770300865	0	21.5869154334068	279	3.53280109167099	25.6156253814697
3.53529113531113	-0.264321191934869	3.53529113531113	14.936598777771	21.4706797003746	0	21.5994181036949	278	3.53529113531113	25.6156253814697
3.53778117895126	-0.263678521150723	3.53778117895126	14.936598777771	21.4831823706627	0	21.611920773983	278	3.53778117895126	25.6156253814697
3.5403203368187	-0.261884822975844	3.5403203368187	14.936598777771	21.4956850409508	0	21.6244234442711	279	3.5403203368187	25.6156253814697
3.54281038045883	-0.260602682828903	3.54281038045883	14.936598777771	21.5081877112389	0	21.6369261145592	278	3.54281038045883	25.6156253814697
3.54530042409897	-0.259166758041829	3.54530042409897	14.936598777771	21.5206903815269	0	21.6494287848473	279	3.54530042409897	25.6156253814697
3.54779046773911	-0.256995903328061	3.54779046773911	14.936598777771	21.533193051815	0	21.6619314551353	278	3.54779046773911	25.6156253814697
3.55028051137924	-0.254425191087648	3.55028051137924	14.936598777771	21.5456957221031	0	21.6744341254234	278	3.55028051137924	25.6156253814697
3.55281966924667	-0.252231693593785	3.55281966924667	14.936598777771	21.5581983923912	0	21.6869367957115	278	3.55281966924667	25.6156253814697
3.55530971288681	-0.251323537668213	3.55530971288681	14.936598777771	21.5707010626793	0	21.6994394659996	278	3.55530971288681	25.6156253814697
3.55779975652695	-0.249393924605101	3.55779975652695	14.936598777771	21.5832037329674	0	21.7119421362877	279	3.55779975652695	25.6156253814697
3.56028980016708	-0.248105352511629	3.56028980016708	14.9661178588867	21.5957064032555	0	21.7244448065758	278	3.56028980016708	25.6156253814697
3.56277984380722	-0.247836636845022	3.56277984380722	14.936598777771	21.6082090735435	0	21.7369474768639	278	3.56277984380722	25.6156253814697
3.56531900167465	-0.247721705818549	3.56531900167465	14.936598777771	21.6207117438316	0	21.7494501471519	279	3.56531900167465	25.6156253814697
3.56780904531479	-0.248476077103987	3.56780904531479	14.936598777771	21.6332144141197	0	21.76195281744	278	3.56780904531479	25.6156253814697
3.57029908895493	-0.249495904427022	3.57029908895493	14.936598777771	21.6457170844078	0	21.7744554877281	279	3.57029908895493	25.6156253814697
3.57278913259506	-0.250515760853887	3.57278913259506	14.936598777771	21.6582197546959	0	21.7869581580162	278	3.57278913259506	25.6156253814697
3.5752791762352	-0.251270132139325	3.5752791762352	14.936598777771	21.670722424984	0	21.7994608283043	278	3.5752791762352	25.6156253814697
3.57781833410263	-0.251624645898119	3.57781833410263	14.936598777771	21.6832250952721	0	21.8119634985924	279	3.57781833410263	25.6156253814697
3.58030837774277	-0.252113532042131	3.58030837774277	14.936598777771	21.6957277655602	0	21.8244661688805	279	3.58030837774277	25.6156253814697
3.5827984213829	-0.251848046900705	3.5827984213829	14.936598777771	21.7082304358482	0	21.8369688391685	279	3.5827984213829	25.6156253814697
3.58528846502304	-0.251715304329991	3.58528846502304	14.936598777771	21.7207331061363	0	21.8494715094566	278	3.58528846502304	25.6156253814697
3.58777850866318	-0.251449819188565	3.58777850866318	14.936598777771	21.7332357764244	0	21.8619741797447	279	3.58777850866318	25.6156253814697
3.59031766653061	-0.25104996166192	3.59031766653061	14.936598777771	21.7457384467125	0	21.8744768500328	279	3.59031766653061	25.6156253814697
3.59280771017075	-0.250674405833706	3.59280771017075	14.936598777771	21.7582411170006	0	21.8869795203209	279	3.59280771017075	25.6156253814697
3.59529775381088	-0.250321492785588	3.59529775381088	14.936598777771	21.7707437872887	0	21.899482190609	279	3.59529775381088	25.6156253814697
3.59778779745102	-0.250721350312233	3.59778779745102	14.936598777771	21.7832464575768	0	21.9119848608971	278	3.59778779745102	25.6156253814697
3.60027784109116	-0.250988436164334	3.60027784109116	14.936598777771	21.7957491278648	0	21.9244875311852	278	3.60027784109116	25.6156253814697
3.60281699895859	-0.251432007644325	3.60281699895859	14.936598777771	21.8082517981529	0	21.9369902014732	279	3.60281699895859	25.6156253814697
3.60530704259872	-0.251966208452359	3.60530704259872	14.936598777771	21.820754468441	0	21.9494928717613	279	3.60530704259872	25.6156253814697
3.60779708623886	-0.252500409260392	3.60779708623886	14.936598777771	21.8332571387291	0	21.9619955420494	279	3.60779708623886	25.6156253814697
3.610287129879	-0.252277008257806	3.610287129879	14.936598777771	21.8457598090172	0	21.9744982123375	278	3.610287129879	25.6156253814697
3.61277717351913	-0.252056837780401	3.61277717351913	14.936598777771	21.8582624793053	0	21.9870008826256	279	3.61277717351913	25.6156253814697
3.61531633138657	-0.251922494499013	3.61531633138657	14.936598777771	21.8707651495934	0	21.9995035529137	278	3.61531633138657	25.6156253814697
3.6178063750267	-0.251545308856294	3.6178063750267	14.936598777771	21.8832678198814	0	22.0120062232018	279	3.6178063750267	25.6156253814697
3.62029641866684	-0.25001066387631	3.62029641866684	14.936598777771	21.8957704901695	0	22.0245088934898	279	3.62029641866684	25.6156253814697
3.62278646230698	-0.249499134952202	3.62278646230698	14.936598777771	21.9082731604576	0	22.0370115637779	278	3.62278646230698	25.6156253814697
3.62527650594711	-0.248701049713418	3.62527650594711	14.9661178588867	21.9207758307457	0	22.049514234066	279	3.62527650594711	25.6156253814697
3.62781566381454	-0.246768206125125	3.62781566381454	14.936598777771	21.9332785010338	0	22.0620169043541	279	3.62781566381454	25.6156253814697
3.63030570745468	-0.246481678914279	3.63030570745468	14.936598777771	21.9457811713219	0	22.0745195746422	279	3.63030570745468	25.6156253814697
3.63279575109482	-0.24594584829174	3.63279575109482	14.936598777771	21.95828384161	0	22.0870222449303	279	3.63279575109482	25.6156253814697
3.63528579473495	-0.246834591962397	3.63528579473495	14.936598777771	21.970786511898	0	22.0995249152184	279	3.63528579473495	25.6156253814697
3.63777583837509	-0.246834591962397	3.63777583837509	14.936598777771	21.9832891821861	0	22.1120275855064	279	3.63777583837509	25.6156253814697
3.64031499624252	-0.247613235842437	3.64031499624252	14.936598777771	21.9957918524742	0	22.1245302557945	279	3.64031499624252	25.6156253814697
3.64280503988266	-0.249032920692116	3.64280503988266	14.936598777771	22.0082945227623	0	22.1370329260826	279	3.64280503988266	25.6156253814697
3.6452950835228	-0.251982419285923	3.6452950835228	14.936598777771	22.0207971930504	0	22.1495355963707	278	3.6452950835228	25.6156253814697
3.64778512716293	-0.253138277912512	3.64778512716293	14.936598777771	22.0332998633385	0	22.1620382666588	278	3.64778512716293	25.6156253814697
3.65027517080307	-0.25568954879418	3.65027517080307	14.936598777771	22.0458025336266	0	22.1745409369469	279	3.65027517080307	25.6156253814697
3.6528143286705	-0.258127489360049	3.6528143286705	14.936598777771	22.0583052039146	0	22.187043607235	279	3.6528143286705	25.6156253814697
3.65530437231064	-0.260189874097705	3.65530437231064	14.936598777771	22.0708078742027	0	22.199546277523	279	3.65530437231064	25.6156253814697
3.65779441595078	-0.26506424183026	3.65779441595078	14.936598777771	22.0833105444908	0	22.2120489478111	278	3.65779441595078	25.6156253814697
3.66028445959091	-0.266348011791706	3.66028445959091	14.936598777771	22.0958132147789	0	22.2245516180992	279	3.66028445959091	25.6156253814697
3.66277450323105	-0.26931703905575	3.66277450323105	14.936598777771	22.108315885067	0	22.2370542883873	279	3.66277450323105	25.6156253814697
3.66531366109848	-0.272645469522104	3.66531366109848	14.936598777771	22.1208185553551	0	22.2495569586754	279	3.66531366109848	25.6156253814697
3.66780370473862	-0.275368453003466	3.66780370473862	14.936598777771	22.1333212256432	0	22.2620596289635	279	3.66780370473862	25.6156253814697
3.67029374837875	-0.280272128293291	3.67029374837875	14.936598777771	22.1458238959312	0	22.2745622992516	278	3.67029374837875	25.6156253814697
3.67278379201889	-0.282070774119347	3.67278379201889	14.936598777771	22.1583265662193	0	22.2870649695396	279	3.67278379201889	25.6156253814697
3.67527383565903	-0.285399291897193	3.67527383565903	14.936598777771	22.1708292365074	0	22.2995676398277	279	3.67527383565903	25.6156253814697
3.67781299352646	-0.287709495751187	3.67781299352646	14.936598777771	22.1833319067955	0	22.3120703101158	279	3.67781299352646	25.6156253814697
3.6803030371666	-0.28899815515615	3.6803030371666	14.936598777771	22.1958345770836	0	22.3245729804039	279	3.6803030371666	25.6156253814697
3.68279308080673	-0.289886957034469	3.68279308080673	14.936598777771	22.2083372473717	0	22.337075650692	278	3.68279308080673	25.6156253814697
3.68528312444687	-0.290019699605182	3.68528312444687	14.936598777771	22.2208399176598	0	22.3495783209801	279	3.68528312444687	25.6156253814697
3.68777316808701	-0.290285213850439	3.68777316808701	14.936598777771	22.2333425879478	0	22.3620809912682	279	3.68777316808701	25.6156253814697
3.69031232595444	-0.290039111860096	3.69031232595444	14.936598777771	22.2458452582359	0	22.3745836615562	279	3.69031232595444	25.6156253814697
3.69280236959457	-0.289281422737986	3.69280236959457	14.936598777771	22.258347928524	0	22.3870863318443	279	3.69280236959457	25.6156253814697
3.69529241323471	-0.287879403913394	3.69529241323471	14.936598777771	22.2708505988121	0	22.3995890021324	278	3.69529241323471	25.6156253814697
3.69778245687485	-0.287235074210912	3.69778245687485	14.936598777771	22.2833532691002	0	22.4120916724205	279	3.69778245687485	25.6156253814697
3.70027250051498	-0.286704074824229	3.70027250051498	14.936598777771	22.2958559393883	0	22.4245943427086	278	3.70027250051498	25.6156253814697
3.70281165838242	-0.285531976260245	3.70281165838242	14.936598777771	22.3083586096764	0	22.4370970129967	279	3.70281165838242	25.6156253814697
3.70530170202255	-0.283715547993779	3.70530170202255	14.936598777771	22.3208612799644	0	22.4495996832848	279	3.70530170202255	25.6156253814697
3.70779174566269	-0.281010346952826	3.70779174566269	14.936598777771	22.3333639502525	0	22.4621023535728	278	3.70779174566269	25.6156253814697
3.71028178930283	-0.277911778539419	3.71028178930283	14.936598777771	22.3458666205406	0	22.4746050238609	279	3.71028178930283	25.6156253814697
3.71277183294296	-0.274678837740794	3.71277183294296	14.936598777771	22.3583692908287	0	22.487107694149	279	3.71277183294296	25.6156253814697
3.71531099081039	-0.27131152455695	3.71531099081039	14.936598777771	22.3708719611168	0	22.4996103644371	279	3.71531099081039	25.6156253814697
3.71780103445053	-0.268475239863619	3.71780103445053	14.936598777771	22.3833746314049	0	22.5121130347252	279	3.71780103445053	25.6156253814697
3.72029107809067	-0.265638926066458	3.72029107809067	14.936598777771	22.395877301693	0	22.5246157050133	278	3.72029107809067	25.6156253814697
3.7227811217308	-0.263505266048014	3.7227811217308	14.936598777771	22.408379971981	0	22.5371183753014	279	3.7227811217308	25.6156253814697
3.72527116537094	-0.261954381130636	3.72527116537094	14.936598777771	22.4208826422691	0	22.5496210455894	279	3.72527116537094	25.6156253814697
3.72781032323837	-0.261488137766719	3.72781032323837	14.936598777771	22.4333853125572	0	22.5621237158775	279	3.72781032323837	25.6156253814697
3.73030036687851	-0.261488137766719	3.73030036687851	14.936598777771	22.4458879828453	0	22.5746263861656	279	3.73030036687851	25.6156253814697
3.73279041051865	-0.261622510151938	3.73279041051865	14.936598777771	22.4583906531334	0	22.5871290564537	279	3.73279041051865	25.6156253814697
3.73528045415878	-0.261891254922375	3.73528045415878	14.936598777771	22.4708933234215	0	22.5996317267418	279	3.73528045415878	25.6156253814697
3.73777049779892	-0.262289482634515	3.73777049779892	14.936598777771	22.4833959937096	0	22.6121343970299	279	3.73777049779892	25.6156253814697
3.74030965566635	-0.263085967162624	3.74030965566635	14.936598777771	22.4958986639977	0	22.624637067318	279	3.74030965566635	25.6156253814697
3.74279969930649	-0.264575326582417	3.74279969930649	14.936598777771	22.5084013342857	0	22.637139737606	278	3.74279969930649	25.6156253814697
3.74528974294662	-0.266126211499795	3.74528974294662	14.936598777771	22.5209040045738	0	22.6496424078941	279	3.74528974294662	25.6156253814697
3.74777978658676	-0.268369971308857	3.74777978658676	14.936598777771	22.5334066748619	0	22.6621450781822	279	3.74777978658676	25.6156253814697
3.7502698302269	-0.270675256615505	3.7502698302269	14.936598777771	22.54590934515	0	22.6746477484703	279	3.7502698302269	25.6156253814697
3.75280898809433	-0.273242825642228	3.75280898809433	14.936598777771	22.5584120154381	0	22.6871504187584	279	3.75280898809433	25.6156253814697
3.75529903173447	-0.275810365565121	3.75529903173447	14.936598777771	22.5709146857262	0	22.6996530890465	278	3.75529903173447	25.6156253814697
3.7577890753746	-0.278248422546312	3.7577890753746	14.936598777771	22.5834173560143	0	22.7121557593346	279	3.7577890753746	25.6156253814697
3.76027911901474	-0.280288280919194	3.76027911901474	14.936598777771	22.5959200263023	0	22.7246584296227	279	3.76027911901474	25.6156253814697
3.76276916265488	-0.281311426078901	3.76276916265488	14.936598777771	22.6084226965904	0	22.7371610999107	279	3.76276916265488	25.6156253814697
3.76530832052231	-0.282334571238607	3.76530832052231	14.936598777771	22.6209253668785	0	22.7496637701988	279	3.76530832052231	25.6156253814697
3.76779836416245	-0.282600056380033	3.76779836416245	14.9661178588867	22.6334280371666	0	22.7621664404869	278	3.76779836416245	25.6156253814697
3.77028840780258	-0.282600056380033	3.77028840780258	14.9661178588867	22.6459307074547	0	22.774669110775	279	3.77028840780258	25.6156253814697
3.77277845144272	-0.282337801763788	3.77277845144272	14.9377059936523	22.6584333777428	0	22.7871717810631	279	3.77277845144272	25.6156253814697
3.77526849508286	-0.281941174762324	3.77526849508286	14.936598777771	22.6709360480309	0	22.7996744513512	279	3.77526849508286	25.6156253814697
3.77780765295029	-0.28141017537564	3.77780765295029	14.936598777771	22.6834387183189	0	22.8121771216393	279	3.77780765295029	25.6156253814697
3.78029769659042	-0.280879146885127	3.78029769659042	14.936598777771	22.695941388607	0	22.8246797919273	278	3.78029769659042	25.6156253814697
3.78278774023056	-0.280477659543976	3.78278774023056	14.9377059936523	22.7084440588951	0	22.8371824622154	279	3.78278774023056	25.6156253814697
3.7852777838707	-0.280477659543976	3.7852777838707	14.936598777771	22.7209467291832	0	22.8496851325035	279	3.7852777838707	25.6156253814697
3.78776782751083	-0.280346546787769	3.78776782751083	14.936598777771	22.7334493994713	0	22.8621878027916	279	3.78776782751083	25.6156253814697
3.79030698537827	-0.280346546787769	3.79030698537827	14.9377059936523	22.7459520697594	0	22.8746904730797	278	3.79030698537827	25.6156253814697
3.7927970290184	-0.280346546787769	3.7927970290184	14.936598777771	22.7584547400475	0	22.8871931433678	278	3.7927970290184	25.6156253814697
3.79528707265854	-0.280480919172987	3.79528707265854	14.936598777771	22.7709574103355	0	22.8996958136559	279	3.79528707265854	25.6156253814697
3.79777711629868	-0.280749663943425	3.79777711629868	14.936598777771	22.7834600806236	0	22.9121984839439	278	3.79777711629868	25.6156253814697
3.80026715993881	-0.281018408713862	3.80026715993881	14.936598777771	22.7959627509117	0	22.924701154232	279	3.80026715993881	25.6156253814697
3.80280631780624	-0.281285523669794	3.80280631780624	14.936598777771	22.8084654211998	0	22.9372038245201	278	3.80280631780624	25.6156253814697
3.80529636144638	-0.28154777828604	3.80529636144638	14.936598777771	22.8209680914879	0	22.9497064948082	278	3.80529636144638	25.6156253814697
3.80778640508652	-0.281810032902285	3.80778640508652	14.936598777771	22.833470761776	0	22.9622091650963	279	3.80778640508652	25.6156253814697
3.81027644872665	-0.282072258414701	3.81027644872665	14.9661178588867	22.8459734320641	0	22.9747118353844	279	3.81027644872665	25.6156253814697
3.81276649236679	-0.282072258414701	3.81276649236679	14.8775606155396	22.8584761023521	0	22.9872145056725	279	3.81276649236679	25.6156253814697
3.81530565023422	-0.282203400274739	3.81530565023422	14.9377059936523	22.8709787726402	0	22.9997171759605	278	3.81530565023422	25.6156253814697
3.81779569387436	-0.282334513030946	3.81779569387436	14.936598777771	22.8834814429283	0	23.0122198462486	279	3.81779569387436	25.6156253814697
3.8202857375145	-0.282596796751022	3.8202857375145	14.936598777771	22.8959841132164	0	23.0247225165367	279	3.8202857375145	25.6156253814697
3.82277578115463	-0.282731169136241	3.82277578115463	14.936598777771	22.9084867835045	0	23.0372251868248	279	3.82277578115463	25.6156253814697
3.82526582479477	-0.282468914519995	3.82526582479477	14.936598777771	22.9209894537926	0	23.0497278571129	279	3.82526582479477	25.6156253814697
3.8278049826622	-0.28220665990375	3.8278049826622	14.936598777771	22.9334921240807	0	23.062230527401	278	3.8278049826622	25.6156253814697
3.83029502630234	-0.281944405287504	3.83029502630234	14.936598777771	22.9459947943687	0	23.0747331976891	279	3.83029502630234	25.6156253814697
3.83278506994247	-0.281944405287504	3.83278506994247	14.9661178588867	22.9584974646568	0	23.0872358679771	279	3.83278506994247	25.6156253814697
3.83527511358261	-0.281813292531297	3.83527511358261	14.8786630630493	22.9710001349449	0	23.0997385382652	279	3.83527511358261	25.6156253814697
3.83776515722275	-0.281682150671259	3.83776515722275	14.936598777771	22.983502805233	0	23.1122412085533	279	3.83776515722275	25.6156253814697
3.84030431509018	-0.281172193353996	3.84030431509018	14.936598777771	22.9960054755211	0	23.1247438788414	278	3.84030431509018	25.6156253814697
3.84279435873032	-0.280676817055792	3.84279435873032	14.936598777771	23.0085081458092	0	23.1372465491295	279	3.84279435873032	25.6156253814697
3.84528440237045	-0.280429114354774	3.84528440237045	14.936598777771	23.0210108160973	0	23.1497492194176	279	3.84528440237045	25.6156253814697
3.84777444601059	-0.280429114354774	3.84777444601059	14.936598777771	23.0335134863853	0	23.1622518897057	279	3.84777444601059	25.6156253814697
3.85026448965073	-0.280429114354774	3.85026448965073	14.936598777771	23.0460161566734	0	23.1747545599937	279	3.85026448965073	25.6156253814697
3.85280364751816	-0.280429114354774	3.85280364751816	14.936598777771	23.0585188269615	0	23.1872572302818	278	3.85280364751816	25.6156253814697
3.85529369115829	-0.280429114354774	3.85529369115829	14.936598777771	23.0710214972496	0	23.1997599005699	279	3.85529369115829	25.6156253814697
3.85778373479843	-0.280429114354774	3.85778373479843	14.936598777771	23.0835241675377	0	23.212262570858	279	3.85778373479843	25.6156253814697
3.86027377843857	-0.280676817055792	3.86027377843857	14.936598777771	23.0960268378258	0	23.2247652411461	279	3.86027377843857	25.6156253814697
3.8627638220787	-0.281172193353996	3.8627638220787	14.936598777771	23.1085295081139	0	23.2372679114342	279	3.8627638220787	25.6156253814697
3.86530297994614	-0.281419896055013	3.86530297994614	14.936598777771	23.1210321784019	0	23.2497705817223	278	3.86530297994614	25.6156253814697
3.86779302358627	-0.280906708212569	3.86779302358627	14.936598777771	23.13353484869	0	23.2622732520103	279	3.86779302358627	25.6156253814697
3.87028306722641	-0.280016276519746	3.87028306722641	14.936598777771	23.1460375189781	0	23.2747759222984	278	3.87028306722641	25.6156253814697
3.87277311086655	-0.278993102256209	3.87277311086655	14.936598777771	23.1585401892662	0	23.2872785925865	279	3.87277311086655	25.6156253814697
3.87526315450668	-0.277969957096502	3.87526315450668	14.936598777771	23.1710428595543	0	23.2997812628746	278	3.87526315450668	25.6156253814697
3.87780231237412	-0.276946811936796	3.87780231237412	14.936598777771	23.1835455298424	0	23.3122839331627	278	3.87780231237412	25.6156253814697
3.88029235601425	-0.275923666777089	3.88029235601425	14.936598777771	23.1960482001305	0	23.3247866034508	279	3.88029235601425	25.6156253814697
3.88278239965439	-0.274900521617383	3.88278239965439	14.936598777771	23.2085508704185	0	23.3372892737389	279	3.88278239965439	25.6156253814697
3.88527244329453	-0.273877376457676	3.88527244329453	14.936598777771	23.2210535407066	0	23.3497919440269	279	3.88527244329453	25.6156253814697
3.88776248693466	-0.273367419140413	3.88776248693466	14.936598777771	23.2335562109947	0	23.362294614315	278	3.88776248693466	25.6156253814697
3.89030164480209	-0.273500161711127	3.89030164480209	14.936598777771	23.2460588812828	0	23.3747972846031	278	3.89030164480209	25.6156253814697
3.89279168844223	-0.274010119028389	3.89279168844223	14.936598777771	23.2585615515709	0	23.3872999548912	279	3.89279168844223	25.6156253814697
3.89528173208237	-0.275033264188096	3.89528173208237	14.936598777771	23.271064221859	0	23.3998026251793	279	3.89528173208237	25.6156253814697
3.8977717757225	-0.27618755120784	3.8977717757225	14.936598777771	23.2835668921471	0	23.4123052954674	279	3.8977717757225	25.6156253814697
3.90026181936264	-0.277472950983793	3.90026181936264	14.936598777771	23.2960695624352	0	23.4248079657555	278	3.90026181936264	25.6156253814697
3.90280097723007	-0.278758350759745	3.90280097723007	14.936598777771	23.3085722327232	0	23.4373106360435	279	3.90280097723007	25.6156253814697
3.90529102087021	-0.280043750535697	3.90529102087021	14.936598777771	23.3210749030113	0	23.4498133063316	279	3.90529102087021	25.6156253814697
3.90778106451035	-0.282104650977999	3.90778106451035	14.936598777771	23.3335775732994	0	23.4623159766197	279	3.90778106451035	25.6156253814697
3.91027110815048	-0.284413254121318	3.91027110815048	14.936598777771	23.3460802435875	0	23.4748186469078	279	3.91027110815048	25.6156253814697
3.91276115179062	-0.286984140984714	3.91276115179062	14.936598777771	23.3585829138756	0	23.4873213171959	278	3.91276115179062	25.6156253814697
3.91530030965805	-0.289289542706683	3.91530030965805	14.936598777771	23.3710855841637	0	23.499823987484	279	3.91530030965805	25.6156253814697
3.91779035329819	-0.291463802568614	3.91779035329819	14.936598777771	23.3835882544518	0	23.5123266577721	278	3.91779035329819	25.6156253814697
3.92028039693832	-0.294034747639671	3.92028039693832	14.936598777771	23.3960909247398	0	23.5248293280602	278	3.92028039693832	25.6156253814697
3.92277044057846	-0.296605692710727	3.92277044057846	14.936598777771	23.4085935950279	0	23.5373319983482	278	3.92277044057846	25.6156253814697
3.9252604842186	-0.299176637781784	3.9252604842186	14.936598777771	23.421096265316	0	23.5498346686363	278	3.9252604842186	25.6156253814697
3.92779964208603	-0.30097208218649	3.92779964208603	14.936598777771	23.4335989356041	0	23.5623373389244	278	3.92779964208603	25.6156253814697
3.93028968572617	-0.302254280541092	3.93028968572617	14.936598777771	23.4461016058922	0	23.5748400092125	278	3.93028968572617	25.6156253814697
3.9327797293663	-0.30329852597788	3.9327797293663	14.936598777771	23.4586042761803	0	23.5873426795006	279	3.9327797293663	25.6156253814697
3.93526977300644	-0.304095097817481	3.93526977300644	14.936598777771	23.4711069464684	0	23.5998453497887	279	3.93526977300644	25.6156253814697
3.93775981664658	-0.305646099150181	3.93775981664658	14.936598777771	23.4836096167564	0	23.6123480200768	278	3.93775981664658	25.6156253814697
3.94029897451401	-0.305914843920618	3.94029897451401	14.936598777771	23.4961122870445	0	23.6248506903648	279	3.94029897451401	25.6156253814697
3.94278901815414	-0.305914843920618	3.94278901815414	14.936598777771	23.5086149573326	0	23.6373533606529	278	3.94278901815414	25.6156253814697
3.94527906179428	-0.306049187202007	3.94527906179428	14.936598777771	23.5211176276207	0	23.649856030941	279	3.94527906179428	25.6156253814697
3.94776910543442	-0.306049187202007	3.94776910543442	14.936598777771	23.5336202979088	0	23.6623587012291	278	3.94776910543442	25.6156253814697
3.95025914907455	-0.306049187202007	3.95025914907455	14.936598777771	23.5461229681969	0	23.6748613715172	278	3.95025914907455	25.6156253814697
3.95279830694199	-0.305914814816788	3.95279830694199	14.936598777771	23.558625638485	0	23.6873640418053	278	3.95279830694199	25.6156253814697
3.95528835058212	-0.305914814816788	3.95528835058212	14.9661178588867	23.571128308773	0	23.6998667120934	278	3.95528835058212	25.6156253814697
3.95777839422226	-0.305025983834639	3.95777839422226	14.936598777771	23.5836309790611	0	23.7123693823814	279	3.95777839422226	25.6156253814697
3.9602684378624	-0.305025983834639	3.9602684378624	14.936598777771	23.5961336493492	0	23.7248720526695	278	3.9602684378624	25.6156253814697
3.96275848150253	-0.305160356219858	3.96275848150253	14.936598777771	23.6086363196373	0	23.7373747229576	278	3.96275848150253	25.6156253814697
3.96529763936996	-0.305294728605077	3.96529763936996	14.936598777771	23.6211389899254	0	23.7498773932457	279	3.96529763936996	25.6156253814697
3.9677876830101	-0.305563473375514	3.9677876830101	14.936598777771	23.6336416602135	0	23.7623800635338	278	3.9677876830101	25.6156253814697
3.97027772665024	-0.305832247249782	3.97027772665024	14.936598777771	23.6461443305016	0	23.7748827338219	279	3.97027772665024	25.6156253814697
3.97276777029037	-0.30687332036905	3.97276777029037	14.936598777771	23.6586470007896	0	23.78738540411	278	3.97276777029037	25.6156253814697
3.97525781393051	-0.307893293211237	3.97525781393051	14.936598777771	23.6711496710777	0	23.799888074398	278	3.97525781393051	25.6156253814697
3.97779697179794	-0.309047667542472	3.97779697179794	14.9358615875244	23.6836523413658	0	23.8123907446861	278	3.97779697179794	25.6156253814697
3.98028701543808	-0.309667753754184	3.98028701543808	14.936598777771	23.6961550116539	0	23.8248934149742	278	3.98028701543808	25.6156253814697
3.98277705907822	-0.310287839965895	3.98277705907822	14.936598777771	23.708657681942	0	23.8373960852623	279	3.98277705907822	25.6156253814697
3.98526710271835	-0.310773582896218	3.98526710271835	14.936598777771	23.7211603522301	0	23.8498987555504	278	3.98526710271835	25.6156253814697
3.98775714635849	-0.31125926761888	3.98775714635849	14.9358615875244	23.7336630225182	0	23.8624014258385	278	3.98775714635849	25.6156253814697
3.99029630422592	-0.31201372621581	3.99029630422592	14.936598777771	23.7461656928062	0	23.8749040961266	278	3.99029630422592	25.6156253814697
3.99278634786606	-0.312258198391646	3.99278634786606	14.9358615875244	23.7586683630943	0	23.8874067664146	279	3.99278634786606	25.6156253814697
3.9952763915062	-0.312520482111722	3.9952763915062	14.9358615875244	23.7711710333824	0	23.8999094367027	279	3.9952763915062	25.6156253814697
3.99776643514633	-0.313537253532559	3.99776643514633	14.936598777771	23.7836737036705	0	23.9124121069908	278	3.99776643514633	25.6156253814697
4.00025647878647	-0.31471106922254	4.00025647878647	14.9661178588867	23.7961763739586	0	23.9249147772789	278	4.00025647878647	25.6156253814697
4.0027956366539	-0.315776385832578	4.0027956366539	14.9358615875244	23.8086790442467	0	23.937417447567	278	4.0027956366539	25.6156253814697
4.00528568029404	-0.316841702442616	4.00528568029404	14.9358615875244	23.8211817145348	0	23.9499201178551	279	4.00528568029404	25.6156253814697
4.00777572393417	-0.317907019052655	4.00777572393417	14.9358615875244	23.8336843848228	0	23.9624227881432	279	4.00777572393417	25.6156253814697
4.01026576757431	-0.318703590892255	4.01026576757431	14.9358615875244	23.8461870551109	0	23.9749254584312	278	4.01026576757431	25.6156253814697
[truncated: 10,180 more rows]
