# Supplementary material for: Structure of lymphostatin, a large multi-functional virulence factor of pathogenic Escherichia coli
Source: Nat Commun. 2025 Jun 25;16:5389. doi: 10.1038/s41467-025-60995-9 (PMC12198386; doi:10.1038/s41467-025-60995-9)
Supplement: Supplementary file 4 — Source Data [file 41467_2025_60995_MOESM4_ESM.zip › FigureS15c_ProliferationIndices.xlsx]

## Sheet: Sheet1
	Proliferation Index (0-1)
	Experiment 1				Experiment 2
Protein Concentration (ng/mL)	LifA-Cy3B (HEPES)	LifA (HEPES)	LifA-Cy3B (phosphate)	LifA (phosphate)	LifA-Cy3B (HEPES)	LifA (HEPES)	LifA-Cy3B (phosphate)	LifA (phosphate)
100	0.121438	0.138698	0.15101	0.0165792	0.102096	0.089895	0.0695233	0.0871713
10	0.19525	0.176162	0.341695	0.0627509	0.193536	0.199327	0.151871	0.181578
1	0.435633	0.398226	0.439749	0.438743	0.425573	0.434688	0.433001	0.431087
0.1	0.685901	0.674212	0.747135	0.708867	0.710071	0.722025	0.713654	0.71525
0.01	0.814049	0.769957	0.911126	0.709369	0.796818	0.805771	0.770653	0.79108
0.001	0.736402	0.827691	0.875725	0.861851	0.855089	0.864222	0.860387	0.859899
