# Supplementary material for: Structure of lymphostatin, a large multi-functional virulence factor of pathogenic Escherichia coli
Source: Nat Commun. 2025 Jun 25;16:5389. doi: 10.1038/s41467-025-60995-9 (PMC12198386; doi:10.1038/s41467-025-60995-9)
Supplement: Supplementary file 4 — Source Data [file 41467_2025_60995_MOESM4_ESM.zip › FigureS16-line-scan-data.xlsx]

## Sheet: Tabelle1
Spot 1			Spot 2			Spot 3			Spot 4			Spot 5			Spot 6			Spot 7			Spot 8			Spot 9
distance	intensity		distance	intensity		distance	intensity		distance	intensity		distance	intensity		distance	intensity		distance	intensity		distance	intensity		distance	intensity
	WGA633	LifA-Cy3B		WGA633	LifA-Cy3B		WGA633	LifA-Cy3B		WGA633	LifA-Cy3B		WGA633	LifA-Cy3B		WGA633	LifA-Cy3B		WGA633	LifA-Cy3B		WGA633	LifA-Cy3B		WGA633	LifA-Cy3B
(µm)	(counts/pixel)	(counts/pixel)	(µm)	(counts/pixel)	(counts/pixel)	(µm)	(counts/pixel)	(counts/pixel)	(µm)	(counts/pixel)	(counts/pixel)	(µm)	(counts/pixel)	(counts/pixel)	(µm)	(counts/pixel)	(counts/pixel)	(µm)	(counts/pixel)	(counts/pixel)	(µm)	(counts/pixel)	(counts/pixel)	(µm)	(counts/pixel)	(counts/pixel)
0	1.71212	1.2197	0	1.43939	1.4697	0	5	1	0	1	0.48889	0	5	3.3125	0	3	1	0	5	2	0	2	1	0	0	1
0.0527	0.91162	1.46465	0.06509	1.21717	1.54546	0.09958	3.45057	1.37877	0.10077	0.07222	0.9	0.10005	3.03906	3.25	0.1006	2.06834	0.63668	0.10102	11	0.28571	0.10071	0.77765	1.12842	0.1	1.67301	1.68966
0.10541	1.05051	1.13131	0.13017	1.22727	2.34343	0.19917	1.54943	1.16233	0.20155	0.66667	1.06667	0.2001	2.59375	4.75	0.20121	1.86505	0.54671	0.20203	10.4286	0.71429	0.20142	1.88585	1.09988	0.2	1.44352	1.34245
0.15811	1.09091	1.04546	0.19526	1.78788	2.19697	0.29875	1.89282	0.81686	0.30232	0.15	0.53889	0.30015	4.5625	3.61719	0.30181	2.83996	0.47318	0.30305	6.57143	0.85714	0.30213	1.56837	1	0.3	1.67895	1.05707
0.21082	1.28283	1.36616	0.26034	1.94192	3.07828	0.39833	2.87513	1.54839	0.4031	0.57778	1.4	0.4002	2.375	2.78125	0.40241	2.83391	1.46021	0.40406	12.1429	3.14286	0.40284	1.39358	1	0.4	1.56718	1.07848
0.26352	1.77273	1.49242	0.32543	1.41414	2.23737	0.49791	1.96774	1.06452	0.50387	1	1.37222	0.50024	4.70313	3.83594	0.50302	6.71107	2.70848	0.50508	23.1429	0.28571	0.50355	1.79667	1.00357	0.5	1.31748	1.17004
0.31623	1.92424	1.40909	0.39051	1.70455	1.56818	0.5975	1.43288	0.92196	0.60465	0	0.55556	0.60029	5.3125	1.75	0.60362	10.1315	2.0519	0.60609	41.7143	2.14286	0.60427	0.8918	1.54935	0.6	2.40428	1.29727
0.36893	1.86869	1.17424	0.4556	1.82323	1.72222	0.69708	2.28824	1.68887	0.70542	4.88889	0.85	0.70034	4.77344	2.50781	0.70423	16.1687	2.45761	0.70711	50	5	0.70498	1.13793	1.63853	0.7	1.16052	1.16052
0.42164	1.26263	1.35606	0.52068	2.05303	2.0202	0.79666	3.40583	1.7898	0.8062	2.8	0.84444	0.80039	6.25	2.3125	0.80483	21.3045	1.17301	0.80812	64.7143	3.85714	0.80569	1.9786	1.63258	0.8	1.32105	1.41023
0.47434	0.84091	1.06818	0.58577	3.27273	2.0303	0.89625	5.53174	0.55151	0.90697	4.3	1.79444	0.90044	5.89063	3.96875	0.90543	19.9965	1.61765	0.90914	81.2857	1.85714	0.9064	3.8157	1	0.9	2.34126	1.38288
0.52705	1.14394	0.5303	0.65085	2.99495	2.04546	0.99583	13.6306	1.21332	1.00775	7.66667	3.8	1.00049	12.7188	6.625	1.00604	11.0381	1.90311	1.01015	74.7143	1.57143	1.00711	5.52081	1	1	3.68014	1
0.57975	1.70707	0.37374	0.71594	3.55556	2.62121	1.09541	22.4256	1.40166	1.10852	12.1056	4.01111	1.10054	36.1641	6.40625	1.10664	14.1263	2.73529	1.11117	70.4286	1.42857	1.10782	6.50892	1	1.1	4.24733	1.02021
0.63246	1.87121	1.24242	0.78102	6.34849	1.66667	1.19499	42.922	10.2414	1.2093	20.6	9.35556	1.20059	53	8.6875	1.20724	17.2561	3.3045	1.21218	44.8571	3	1.20853	15.302	1	1.2	18.4792	1.08561
0.68516	1.82071	1.55808	0.84611	5.74242	1.87374	1.29458	48.7013	7.81166	1.31007	27.8833	18.9	1.30063	52.2734	16.5391	1.30785	26.2318	3.52163	1.3132	22.7143	1.71429	1.30924	19.3139	1	1.3	27.7848	1
0.73786	1.78535	0.89646	0.9112	4.76768	1.88889	1.39416	58.6223	14.231	1.41085	24.5333	21.4222	1.40068	61.625	26	1.40845	38.917	4.6436	1.41421	8	6	1.40995	23.3258	1	1.4	39.0416	1.18074
0.79057	1.13636	0.61364	0.97628	5.92424	2.15151	1.49374	57.1457	9.53174	1.51162	13.75	5.08889	1.50073	63.9375	19.0703	1.50906	42.7526	5.64014	1.51523	14.5714	2.14286	1.51066	12.5113	1.27824	1.5	35.1926	2.42687
0.84327	0.86869	0.96717	1.04137	4.40657	1.82576	1.59333	50.7138	6.92716	1.6124	3.17778	2.2	1.60078	59.5	8.375	1.60966	50.3772	2.05882	1.61624	13.1429	1.28571	1.61137	6.87039	1.93103	1.6	20.1237	1.43401
0.89598	1.42929	1.34848	1.10645	4.81313	2.27778	1.69291	46.1883	7.01457	1.71317	2.91111	1.43889	1.70083	41.8438	3.57813	1.71026	53.25	1.25	1.71726	6.28571	0.85714	1.71209	4.09988	1.23187	1.7	11.4185	1.72414
0.94868	1.57576	1.25758	1.17154	5.81061	2.73485	1.79249	41.9449	3.26743	1.81395	1.2	0.73333	1.80088	22.875	3.5	1.81087	56.9377	0.85121	1.81827	1.71429	3	1.8128	2.97027	1	1.8	11.4911	1.58621
1.00139	2.30808	1.59849	1.23662	8.63131	4.25253	1.89207	28.0749	1.85016	1.91472	0.87778	0.4	1.90093	9.74219	3.61719	1.91147	70.16	0.57093	1.91929	5.14286	0.71429	1.91351	1.75268	1	1.9	3.83353	1
1.05409	2.56313	1.83838	1.30171	14.3788	7.32828	1.99166	19.5432	5.00728	2.0155	0.33333	0.4	2.00098	4.5	2.875	2.01207	59.5536	2.02422	2.02031	7.14286	1.14286	2.01422	1.43757	1	2	1.31391	1.38288
1.1068	1.80303	1.63636	1.36679	19.4546	9.15151	2.09124	11.8293	0.70343	2.11627	0.5	0.42778	2.10102	6.69531	5.72656	2.11268	58.7137	2.61851				2.11493	1.34364	1	2.1	2.25565	1.70987
1.1595	1.56818	1.51768	1.43188	27.798	13.8838	2.19082	5.55151	1.3486	2.21704	0.84444	0.4	2.20107	6.53125	3.5	2.21328	44.6367	2.74741				2.21564	1.5006	1	2.2	0.99881	3.7931
1.21221	1.90151	0.90909	1.49696	35.1212	15.8081	2.29041	4.65869	0.16025	2.31782	0.38333	0.42778	2.30112	5.82031	4.92969	2.31389	26.4438	3.11765				2.31635	1.37455	1.24138	2.3	0.04756	2.68966
1.26491	3.68939	1.09091	1.56205	34.803	16.3333	2.38999	4.56191	0.67534	2.41859	1.4	0.57778	2.40117	6.75	6.9375	2.41449	14.9827	0.56747				2.41706	0.9346	1.96552	2.4	1.02497	1.62069
1.31762	4.80808	2.05303	1.62714	33.1414	14.7424	2.48957	3.68158	1.65869	2.51937	0.33333	0.9	2.50122	5.42969	3.85938	2.51509	10.301	0.9827				2.51777	1.31034	1.08323	2.5	0.58026	1.07848
1.37032	6.94444	3.23737	1.69222	34.0606	9.35859	2.58916	3.00833	1.54527	2.62014	0.6	0.53333	2.60127	2.375	2	2.6157	6.57093	0.37024				2.61848	0.86207	1	2.6	1.92985	1.05707
1.42302	11.3333	5.99242	1.75731	26.6364	5.72727	2.68874	3.61394	0.57232	2.72092	0.3	0.85556	2.70132	3.53125	1.52344	2.7163	4.32353	0.37803				2.71919	0.96908	1	2.7	2.14031	1.20927
1.47573	16.5556	8.9495	1.82239	18.8207	4.62626	2.78832	4.90323	1.94485	2.82169	1.15556	0.4	2.80137	0.25	2.46875	2.8169	2.91004	0.46021				2.81991	1.24138	1	2.8	1.08442	1.19025
1.52843	23.5454	17.3333	1.88748	13.8687	3.39394	2.8879	5.71072	1.45578	2.92247	0.16667	0.55	2.90142	2.54688	2.0625	2.91751	3.00779	1				2.92062	0	1	2.9	1	1
1.58114	27.0227	23.1439	1.95256	8.36364	2.81061	2.98749	5.66181	1.65245	3.02324	1	0.7	3.00146	2.90625	3	3.01811	2.47059	0.56401				3.02133	0.27229	1	3	0.91558	0.80975
1.63384	30.8636	24.4924	2.01765	3.56566	2.22222																3.12204	0.54459	1
1.68655	31.553	26.6818	2.08273	1.67172	1.99748
1.73925	34.947	23.0379	2.14782	1.21212	1.69697
1.79196	38.346	14.9369	2.2129	1.39394	1.24242
1.84466	35.4672	9.22727	2.27799	1.28283	1.4495
1.89737	31.6439	9.19697	2.34308	1.25758	1.56061
1.95007	30.9141	10.7222	2.40816	1.38889	1.85859
2.00278	29.8359	8.9697	2.47325	1.66162	1.40404
2.05548	24.0758	5.21212	2.53833	1.77273	1.0303
2.10818	19.7525	3.88384	2.60342	2.45202	1.56313
2.16089	16.846	3.0101	2.6685	1.95455	1.58081
2.21359	10.3106	1.98485	2.73359	1.52273	1.97727
2.2663	5.72727	1.81818	2.79867	2.22222	3.26768
2.319	4.91667	1.27273	2.86376	1.93939	2.4697
2.37171	4.65909	0.59848	2.92884	1.45455	1.42424
2.42441	4.20202	1.07323	2.99393	1.40404	1.90404
2.47712	2.39647	1.08838	3.05901	1.02525	2.40404
2.52982	1.76515	1.47727
2.58253	1.53535	2.42677
2.63523	2.27273	2.15909
2.68794	3.09849	1.65151
2.74064	2.84849	1.30303
2.79335	2.36616	1.26263
2.84605	4	1.48485
2.89875	5.65151	1.58333
2.95146	4.44192	1.39899
3.00416	2.59849	0.87121
