# Supplementary material for: Structure of lymphostatin, a large multi-functional virulence factor of pathogenic Escherichia coli
Source: Nat Commun. 2025 Jun 25;16:5389. doi: 10.1038/s41467-025-60995-9 (PMC12198386; doi:10.1038/s41467-025-60995-9)
Supplement: Supplementary file 4 — Source Data [file 41467_2025_60995_MOESM4_ESM.zip › FigureS17-spot-brigthness-data.xlsx]

## Sheet: Tabelle1
without LifA - membrane		without LifA - spots		2min LifA - membrane		2min LifA - spots		14 min LifA - membrane		14min LifA - spots
LifA-Cy3B	WGA633	LifA-Cy3B	WGA633	LifA-Cy3B	WGA633	LifA-Cy3B	WGA633	LifA-Cy3B	WGA633	LifA-Cy3B	WGA633
(counts/spot)	(counts/spot)	(counts/spot)	(counts/spot)	(counts/spot)	(counts/spot)	(counts/spot)	(counts/spot)	(counts/spot)	(counts/spot)	(counts/spot)	(counts/spot)
12	734	84	3371	942	1615	384	683	182	2374	1038	1863
16	575	35	586	593	989	438	1494	128	1448	386	1251
18	528	44	1312	449	792	99	202	202	1301	257	1681
7	276	62	1251	2573	1906	308	84	150	1298	277	1395
11	166	48	1536	674	989	1364	1925	101	1414	1020	1951
20	108	43	615	521	696	811	1110	154	1787	226	990
14	320	78	1602	514	721	516	1466	193	1873	420	2158
15	289	44	910	537	1014	209	339	33	1202	391	8770
12	304	62	887	704	1022	225	695	41	1266	224	4669
19	627	40	1382	758	1249	472	884	69	1138	349	2673
19	1446	78	1015	493	1008	436	1016	76	2342	823	2193
19	1100	54	697	488	966	353	818	156	2021	710	1561
28	1015	55	446	227	981	989	958	145	2036	410	5220
24	1037	17	322	348	2432	180	641	112	1866	384	639
45	1615	31	629	387	1060	161	468	135	2219	153	2464
26	2042	64	631	265	580	111	326	246	2113	294	6232
24	1574	23	841	298	637	127	954	206	2538	159	3089
13	1098	17	868	209	978	52	356	211	2134	162	2861
25	803	57	592	376	1115	50	639	485	5634	231	1533
19	773	73	420	471	1474	191	640	476	5540	207	2075
24	1336	47	599	313	1157	1156	1317	184	2962	166	521
33	1672	70	650	406	1124	1970	1648	112	2122	152	855
39	991			431	1395	879	4729	288	1885	493	1726
33	548			722	3012	231	733	226	2410	695	1647
17	597			960	2824	230	804	211	2457	288	601
34	870			550	2010	288	1623	130	1812	378	937
28	1483			618	2078	91	587	191	1722	624	3386
19	1055			416	2238	134	1540	187	2308	406	1706
12	1042			889	3813	126	2625	364	2672	715	1589
22	1178			1217	4671	225	4015			324	591
20	1510			297	2885	1127	2172			722	2457
24	1011			257	1811	100	1798			995	3330
21	1046			364	1659	105	1323			516	6722
25	1050			963	3404	80	1017			715	2164
29	944			1150	4987	110	1208			339	2490
20	1146			373	2166	130	2930			284	3534
24	1074			525	1060	110	3328
23	735			368	2438	178	3171
30	1244			253	1539	156	1321
44	2431			233	1452	249	893
20	1732			166	1371	393	1660
26	1498			235	1838	222	1724
33	1463			267	1747	349	1625
28	1282			581	2381	179	970
						176	1599
						135	796
						165	763
						179	1085
						191	422
						263	1693
						266	438
						280	1377
						167	2519
						212	3270
						165	4880
						205	3557
						190	4537
						233	4534
						666	1541
