# Supplementary material for: Structure of lymphostatin, a large multi-functional virulence factor of pathogenic Escherichia coli
Source: Nat Commun. 2025 Jun 25;16:5389. doi: 10.1038/s41467-025-60995-9 (PMC12198386; doi:10.1038/s41467-025-60995-9)
Supplement: Supplementary file 4 — Source Data [file 41467_2025_60995_MOESM4_ESM.zip › FiguresS17-spot-selection-tool.py]

import matplotlib.pyplot as plt
import numpy as np
from matplotlib.patches import Circle
import specpy
from matplotlib.widgets import TextBox
from matplotlib.colors import LinearSegmentedColormap
import csv
import os

class CircleSelector:
    def __init__(self, image_data_list, stack_names, output_dir):
        self.image_data_list = image_data_list
        self.stack_names = stack_names
        self.num_images = len(image_data_list)
        self.output_dir = output_dir
        self.circles_data_by_image = [[] for _ in range(self.num_images)] #stores the circle data for each image

        # Get image dimensions from the first image data
        self.image_height, self.image_width = image_data_list[0].shape

        # Calculate figure size based on 3:1 aspect ratio
        self.fig_width = 15  # You can adjust this for the overall width
        self.fig_height = self.fig_width / 2.5
        self.fig, self.axes = plt.subplots(1, self.num_images, figsize=(self.fig_width, self.fig_height))  # Create subplots for each image with new size

        if self.num_images == 1:
            self.axes = [self.axes]  # Make it iterable even if there's only one image

        self.axes = np.array(self.axes)
        self.axes_flat = self.axes.flatten()

        # Initialize min/max values and TextBoxes for each image
        self.mins = [np.min(data) for data in image_data_list]
        self.maxs = [np.max(data) for data in image_data_list]
        self.textboxes_min = []
        self.textboxes_max = []
        self.circles = [[] for _ in range(self.num_images)]

        # Define colormaps
        self.colormaps = ['green', 'magenta', 'blue'] #for the first three
        
        # Create TextBoxes and display images
        self.ims = []
        for i, (ax, data) in enumerate(zip(self.axes_flat, image_data_list)):
            if i < len(self.colormaps):
                cmap_name = self.colormaps[i]
                if cmap_name == 'green':
                  self.ims.append(ax.imshow(data, cmap=self.create_custom_cmap((0, 0, 0), (0, 1, 0)), vmin=self.mins[i], vmax=self.maxs[i]))
                elif cmap_name == 'magenta':
                  self.ims.append(ax.imshow(data, cmap=self.create_custom_cmap((0, 0, 0), (1, 0, 1)), vmin=self.mins[i], vmax=self.maxs[i]))
                elif cmap_name == 'blue':
                  self.ims.append(ax.imshow(data, cmap=self.create_custom_cmap((0, 0, 0), (0, 0, 1)), vmin=self.mins[i], vmax=self.maxs[i]))
                else:
                  self.ims.append(ax.imshow(data, cmap="gray", vmin=self.mins[i], vmax=self.maxs[i])) #just to be sure
            else:
                self.ims.append(ax.imshow(data, cmap='gray', vmin=self.mins[i], vmax=self.maxs[i]))
            
            # Set the title of the imshow
            ax.set_title(self.stack_names[i])
            
            # Create TextBox for Min
            axbox_min = self.fig.add_axes([0.1 + i * 0.3, 0.05, 0.1, 0.03])  # Adjust position as needed
            text_box_min = TextBox(axbox_min, "Min", initial=str(self.mins[i]))
            text_box_min.on_submit(lambda text, ax_index=i: self.update_min(text, ax_index))
            self.textboxes_min.append(text_box_min)

            # Create TextBox for Max
            axbox_max = self.fig.add_axes([0.1 + i * 0.3, 0.01, 0.1, 0.03])  # Adjust position as needed
            text_box_max = TextBox(axbox_max, "Max", initial=str(self.maxs[i]))
            text_box_max.on_submit(lambda text, ax_index=i: self.update_max(text, ax_index))
            self.textboxes_max.append(text_box_max)

        self.circles_data = []
        
        self.header_printed = False  # Flag to track if the header has been printed
        self.column_widths = [6] + [15] * self.num_images  # Initialize column widths

        self.cid = self.fig.canvas.mpl_connect('button_press_event', self.on_click)
        self.cid_close = self.fig.canvas.mpl_connect('close_event', self.on_close) #connect the close event to a function

        
        # Adjust the layout to use the full figure width
        plt.tight_layout(rect=[0, 0, 1, 1])
        
        # Create the CSV file
        self.csv_file_name = ""
        if len(stack_names) > 0:
          self.csv_file_name = f"{stack_names[0]}.csv"  # Use the name of the first stack
          self.csv_file_name = os.path.join(self.output_dir, self.csv_file_name)
          self.create_csv_file()

    def update_min(self, text, ax_index):
        try:
            new_min = float(text)
            self.mins[ax_index] = new_min
            self.mins[ax_index]= min(self.mins[ax_index], self.maxs[ax_index] -0.1) #make sure min is smaller then max
            self.ims[ax_index].set_clim(vmin=self.mins[ax_index], vmax=self.maxs[ax_index])
            self.fig.canvas.draw_idle()
        except ValueError:
            print("Invalid input for Min. Please enter a number.")
    
    def update_max(self, text, ax_index):
        try:
            new_max = float(text)
            self.maxs[ax_index] = new_max
            self.maxs[ax_index]= max(self.maxs[ax_index], self.mins[ax_index] +0.1) #make sure min is smaller then max
            self.ims[ax_index].set_clim(vmin=self.mins[ax_index], vmax=self.maxs[ax_index])
            self.fig.canvas.draw_idle()
        except ValueError:
            print("Invalid input for Max. Please enter a number.")

    def on_click(self, event):
        if event.inaxes in self.axes_flat:
            ax_index = np.where(self.axes_flat == event.inaxes)[0][0]  # get the index of the ax
            x, y = int(round(event.xdata)), int(round(event.ydata))
            radius = 7  # Initial radius

            # Add circle to all images
            new_circle_data = (x, y, radius)
            self.circles_data.append(new_circle_data)
            self.circles_data_by_image[ax_index].append(new_circle_data) #save the data to the new array
            for i in range(self.num_images):
                circle = Circle((x, y), radius, fill=False, edgecolor='white', linewidth=1)
                self.circles[i].append(circle)
                self.axes_flat[i].add_patch(circle)

            self.fig.canvas.draw()
            self.update_intensities(len(self.circles_data) - 1)  # only the last circle data gets given to the update function

    def update_intensities(self, circle_index):
        if not self.circles_data:
            print("No circles selected")
            return

        # Prepare output string and CSV row
        if not self.header_printed:
            header_parts = ["Circle"] + [f"{self.stack_names[j]}" for j in range(self.num_images)]
            output_string = ""
            for i, part in enumerate(header_parts):
                output_string += f"{part:>{self.column_widths[i]}} "  # pad the headers
            output_string += "\n"
            output_string += "-" * sum(self.column_widths) + "-" * self.num_images + "\n"
            print(output_string, end="")
            self.header_printed = True
            self.write_to_csv(header_parts) #write the header to the csv

        output_string = f"{circle_index+1:>{self.column_widths[0]}} "
        (cx, cy, radius) = self.circles_data[circle_index]

        row_data = [circle_index + 1]  #start the row with the circle number
        for j, image_data in enumerate(self.image_data_list):
            intensity = self.calculate_intensity(cx, cy, radius, image_data)
            output_string += f"{intensity:>{self.column_widths[j+1]}.0f} "  # pad the intensities
            row_data.append(intensity) #add the intensity to the row

        print(output_string)
        self.write_to_csv(row_data) # write the row to the csv

    def calculate_intensity(self, cx, cy, radius, image_data):
        intensity_sum = 0
        count = 0

        # Extract subregion of interest around the circle
        x_min = max(0, int(cx - radius))
        x_max = min(image_data.shape[1], int(cx + radius) + 1)
        y_min = max(0, int(cy - radius))
        y_max = min(image_data.shape[0], int(cy + radius) + 1)

        for y in range(y_min, y_max):
            for x in range(x_min, x_max):
                # Check if pixel is inside the circle
                if (x - cx)**2 + (y - cy)**2 <= radius**2:
                    intensity_sum += image_data[y, x]
                    count += 1

        if count > 0:
            return intensity_sum
        else:
            return 0
    
    def create_custom_cmap(self, color1, color2):
        """Creates a custom colormap from color1 to color2."""
        cdict = {
            'red':   [(0.0, color1[0], color1[0]),
                    (1.0, color2[0], color2[0])],
            'green': [(0.0, color1[1], color1[1]),
                    (1.0, color2[1], color2[1])],
            'blue':  [(0.0, color1[2], color1[2]),
                    (1.0, color2[2], color2[2])]
        }
        return LinearSegmentedColormap('CustomCmap', cdict)
    
    def show(self):
        plt.show()

    def create_csv_file(self):
        """Creates a new CSV file or replaces the existing one."""
        with open(self.csv_file_name, 'w', newline='') as csvfile:
            pass  # Create an empty file (overwrites if exists)

    def write_to_csv(self, data):
        """Writes a row of data to the CSV file."""
        with open(self.csv_file_name, 'a', newline='') as csvfile:
            writer = csv.writer(csvfile)
            writer.writerow(data)
            
    def on_close(self, event):
      """Saves the images when the window is closed."""
      self.save_images()

    def save_images(self):
        """Saves each image with circles to a separate file."""
        for i, (ax, stack_name) in enumerate(zip(self.axes_flat, self.stack_names)):
            # Create a new figure with the original image size
            fig_single = plt.figure(figsize=(self.image_width / 100, self.image_height / 100), dpi=100)
            ax_single = fig_single.add_subplot(111)
            
            # Display the original image data with the correct colormap and limits
            im_single = ax_single.imshow(self.image_data_list[i], cmap=self.ims[i].get_cmap(), vmin=self.mins[i], vmax=self.maxs[i])

            # Draw ALL circles on the current image
            for cx, cy, radius in self.circles_data:
                circle = Circle((cx, cy), radius, fill=False, edgecolor='white', linewidth=1)
                ax_single.add_patch(circle)
            
            # Set axis limits to match image dimensions
            ax_single.set_xlim(0, self.image_width)
            ax_single.set_ylim(self.image_height, 0)  # Invert y-axis for image-like coordinates

            # Prepare the filename
            min_val = int(self.mins[i])
            max_val = int(self.maxs[i])
            filename = f"{stack_name}-{min_val}to{max_val}-spots-marked.png"
            filepath = os.path.join(self.output_dir, filename)

            # Remove axis
            ax_single.axis('off')

            # Save the figure
            fig_single.savefig(filepath, bbox_inches='tight', pad_inches=0, dpi=100) #adjust dpi to match figsize

            # Close the temporary figure
            plt.close(fig_single)

# --- Main Execution ---
experiment = r'19'      # Name of the measurement given in the .msr file
image_data_list = []
stack_names = []

# Connect to Imspector and get a reference to the Imspector object
im = specpy.get_application()
me = im.active_measurement()

for stk_name in me.stack_names():
    if experiment in stk_name:
        print('Loading', stk_name)
        stk = me.stack(stk_name)
        pix_data = stk.data()
        image_data = np.sum(pix_data, axis=3)
        image_data_list.append(image_data[0])  # Save only one plane
        stack_names.append(stk_name)

# Get the directory of the script
script_dir = os.path.dirname(os.path.abspath(__file__))

selector = CircleSelector(image_data_list, stack_names, script_dir)
selector.show()

print("Done")
